# Supplementary material for: Estimated dietary intake and major food sources of polyphenols in the Polish arm of the HAPIEE study
Source: Nutrition. 2014 Nov;30(11-12):1398–403. doi: 10.1016/j.nut.2014.04.012 (PMC4192147; doi:10.1016/j.nut.2014.04.012)
Supplement: Supplementary Data [file mmc1.xls]

## Sheet: Foglio1
	broccoli	potatoes	eggplants	lettuce	spinach	beans (black)	lentils	green peas	cauliflower	cicoria	sprouts	swedes	parsnips	radish	horseradish	carrot	celeriac	onion (red)	leeks	cucumber	parsley	pumpkin	peppers (green)	tomato	sauerkraut	olives	TOTAL VEGETABLES	beer	fortified wine	liqueurs	spirits	red wine	white wine	TOTAL ALCOHOLIC BEV	banana	grapes	avocado	pinapple	mango	dates	red currant	black currant	blueberry	gooseberry	kiwi	plum	cherries	strawberry	raspberry
Protocatechuic acid	0	0	1.57774e-05	0	0	0	0.0120127	0	0.107749	0.000653055	0	0	0	0	0	0.067061	0	0.176694	0	0	0	0	0	0	0	0.000240668	0	0.019297	0.00612969	0.00116289	0	0.00456551	0.00886247	0	0	0.018445	0	0	0	0.000377207	0	0	0	0	0	0.00190978	0	0.0256525	0.0239849
Gallic acid	0	0	3.80834e-06	0	0	0	0	0	0.16897	0.000774435	0	0	0	0	0	0	0	0	0	0	0	0	0	0	0	0	0	0.0270158	0.00656753	0.0338804	0.00100403	0.0964129	0.00590831	0	0.267186	0	0	0	0	0.000119118	0	0	0	0	0	0	0	0	0
Vanillic acid	0	0	0	0	0	0	0	0	0	0	0	0	0	0	0	0.45911	0	0	0	0	0	0	0	0.00593595	0	0.000790253	0	0.0270158	0.000766212	0	0.000167338	0.00859391	0.00107424	0	0	0	0	0	0	0.000315357	0	0	0	0	0	0	0	0.00641313	0.00959397
Ellagic acid	0	0	0	0	0	0	0	0	0	0	0	0	0	0	0	0	0	0	0	0	0	0	0	0	0	0	0	0	0	0.00272832	0.0035141	0	0	0	0	0	0	0	0	0	0	0	0	0	0	0	0	0.0795229	0.0282284
Valoneic acid dilactone	0	0	0	0	0	0	0	0	0	0	0	0	0	0	0	0	0	0	0	0	0	0	0	0	0	0	0	0	0	0	0	0	0	0	0	0	0	0	0	0	0	0	0	0	0	0	0	0	0
Gentisic acid	0	0	0	0	0	0	0	0	0	0	0	0	0	0	0	0	0	0	0	0	0	0	0	0	0	0	0	0.0115782	0	0	0	0.0123537	0.0488779	0	0	0	0	0	0	0	0	0	0	0	0	0	0	0	0
Syringic acid	0	0	0	0	0	0	0	0	0.276719	0	0	0	0	0	0	0.00515854	0	0	0	0	0	9.06901e-05	0	0	0	0.00215524	0	0.00771881	0.00164188	0.00697734	0.000502014	0.00725111	0.000145828	0	0	0	0	0	0	0.000462728	0	0	0	0	0	0	0	0	0
2-Hydroxybenzoic acid	0	0	0	0	0	0	0	0	0	0	0	0	0	0	0	0	0	0	0	0	0	0	0	0	0	0	0	0.0771881	0	0	0	0.00107424	0.00107424	0	0	0	0	0	0	0	0	0	0	0	0	0	0	0	0
3-Hydroxybenzoic acid	0	0	0	0	0	0	0	0	0	0	0	0	0	0	0	0	0	0	0	0	0	0	0	0	0	0	0	0.0115782	0	0	0	0	0	0	0	0	0	0	0	0	0	0	0	0	0	0	0	0	0
2,3-Dihydroxybenzoic acid	0	0	0	0	0	0	0	0	0	0	0	0	0	0	0	0	0	0	0	0	0	0	0	0	0	0	0	0	0	0	0	0.00214848	0	0	0	0	0	0	0	0	0	0	0	0	0	0	0	0	0
3,5-Dihydroxybenzoic acid	0	0	0	0	0	0	0	0	0	0	0	0	0	0	0	0	0	0	0	0	0	0	0	0	0	0	0	0.0115782	0	0	0	0	0	0	0	0	0	0	0	0	0	0	0	0	0	0	0	0	0
2,6-Dihydroxybenzoic acid	0	0	0	0	0	0	0	0	0	0	0	0	0	0	0	0	0	0	0	0	0	0	0	0	0	0	0	0.0347347	0	0	0	0	0	0	0	0	0	0	0	0	0	0	0	0	0	0	0	0	0
Gallic acid 3-O-gallate	0	0	0	0	0	0	0	0	0	0	0	0	0	0	0	0	0	0	0	0	0	0	0	0	0	0	0	0.100345	0	0	0	0	0	0	0	0	0	0	0	0	0	0	0	0	0	0	0	0	0
Gallic acid 4-O-glucoside	0	0	0	0	0	0	0	0	0	0	0	0	0	0	0	0	0	0	0	0	0	0	0	0	0	0	0	0	0	0	0	0	0	0	0	0	0	0	0	0	0	0.00107932	0	0	0	0	0	0	0
4-Hydroxybenzoic acid	0	0	2.44822e-06	0	0	0	0.0274576	0	0	0	0	0	0	0	0	0.0257927	0	0	0	0	0	0	0	0.0148399	0	0.00178525	0	0.370503	0.000328376	0	0	0.0147708	0.000537119	0	0	0	0	0	0	0	0	0	0	0	0	0	0	0.480985	0.0479698
5-O-Galloylquinic acid	0	0	0	0	0	0	0	0	0	0	0	0	0	0	0	0	0	0	0	0	0	0	0	0	0	0	0	0	0	0	0	0	0	0	0	0	0	0	0	0	0	0.000755522	0	0	0	0	0	0.00320657	0
4-Hydroxybenzoic acid 4-O-glucoside	0	0	0	0	0	0	0	0	0	0	0	0	0	0	0	0	0	0	0	0	0	0	0	0	0	0	0	0	0	0	0	0	0	0	0	0	0	0	0	0	0.0118622	0.00787901	0.00821476	0	0	0	0	0.0981209	0
Protocatechuic acid 4-O-glucoside	0	0	0	0	0	0	0	0	0	0	0	0	0	0	0	0	0	0	0	0	0	0	0	0	0	0	0	0	0	0	0	0	0	0	0	0	0	0	0	0	0.000806166	0.000755522	0.00321447	0	0	0	0	0	0
Ellagic acid glucoside	0	0	0	0	0	0	0	0	0	0	0	0	0	0	0	0	0	0	0	0	0	0	0	0	0	0	0	0	0	0	0	0	0	0	0	0	0	0	0	0	0	0	0	0	0	0	0	0.182774	0
Ellagic acid arabinoside	0	0	0	0	0	0	0	0	0	0	0	0	0	0	0	0	0	0	0	0	0	0	0	0	0	0	0	0	0	0	0	0	0	0	0	0	0	0	0	0	0	0	0	0	0	0	0	0	0.0418814
Ellagic acid acetyl-xyloside	0	0	0	0	0	0	0	0	0	0	0	0	0	0	0	0	0	0	0	0	0	0	0	0	0	0	0	0	0	0	0	0	0	0	0	0	0	0	0	0	0	0	0	0	0	0	0	0	0.00664198
Ellagic acid acetyl-arabinoside	0	0	0	0	0	0	0	0	0	0	0	0	0	0	0	0	0	0	0	0	0	0	0	0	0	0	0	0	0	0	0	0	0	0	0	0	0	0	0	0	0	0	0	0	0	0	0	0	0.00368999
Lambertianin C	0	0	0	0	0	0	0	0	0	0	0	0	0	0	0	0	0	0	0	0	0	0	0	0	0	0	0	0	0	0	0	0	0	0	0	0	0	0	0	0	0	0	0	0	0	0	0	0	0.658294
Sanguiin H-6	0	0	0	0	0	0	0	0	0	0	0	0	0	0	0	0	0	0	0	0	0	0	0	0	0	0	0	0	0	0	0	0	0	0	0	0	0	0	0	0	0	0	0	0	0	0	0	0	1.50072
Galloyl glucose	0	0	0	0	0	0	0	0	0	0	0	0	0	0	0	0	0	0	0	0	0	0	0	0	0	0	0	0	0	0	0	0	0	0	0	0	0	0	0	0	0	0.00572038	0	0	0	0	0	0	0
Hydroxybenzoic acids	0	0	2.2034e-05	0	0	0	0.0394703	0	0.553438	0.00142749	0	0	0	0	0	0.557122	0	0.176694	0	0	0	9.06901e-05	0	0.0207758	0	0.00497141	1.35401	0.698553	0.0154337	0.0447489	0.00518748	0.147171	0.0664801	0.977573	0.267186	0.018445	0	0	0	0.00127441	0.0126683	0.0161897	0.0114292	0	0	0.00190978	0	0.876675	2.321
5-p-Coumaroylquinic acid	0	0	0	0	0	0	0	0	0	0	0	0	0	0	0	0.0412683	0	0	0	0	0	0	0	0	0	0	0	0	0	0	0	0	0	0	0	0	0	0	0	0	0	0	0	0	0	0	0	0	0
4-p-Coumaroylquinic acid	0	0	0	0	0	0	0	0	0	0	0	0	0	0	0	0	0	0	0	0	0	0	0	0	0	0	0	0	0	0	0	0	0	0	0	0	0	0	0	0	0	0.00140311	0	0	0	0	0.0216229	0	0
3-p-Coumaroylquinic acid	0	0	0	0	0	0	0	0	0	0	0	0	0	0	0	0.180549	0	0	0	0	0	0	0	0	0	0	0	0	0	0	0	0	0	0	0	0	0	0	0	0	0.0003455	0.0186722	0	0.000357163	0	0.0406511	0.654304	0	0
3-Caffeoylquinic acid	0.797056	0	0	0	0	0	0	0	0	0	0	0	0	0	0	0.0361098	0	0	0	0	0	0	0	0	0	0	0	0	0	0	0	0	0	0	0	0	0	0	0	0	0	0.0464106	0	0.00250014	0	2.07021	0.761226	0	0
4-Caffeoylquinic acid	0	0	0	0	0	0	0	0	0	0	0	0	0	0	0	0.0567439	0	0	0	0	0	0	0	0.347253	0	0	0	0.00385941	0	0	0	0	0	0	0	0	0	0	0	0	0	0.00399347	0	0	0	0.0381957	0.0131099	0	0
5-Caffeoylquinic acid	0.241697	20.5417	0	0.28325	0	0	0	0	0.0244884	0.00302342	0	0	0	0	0	4.58078	0	0	0	0	0	7.96602e-05	0	0.546108	0	0	0	0.0308753	0	0.000491992	0	0	0.0026856	0	0	0	0	0	0	0	0.00115167	0.00140311	0	0	0	0.229174	0.0374569	0.123773	0.0105165
1,2-Disinapoylgentiobiose	0.172447	0	0	0	0	0	0	0	0	0	0	0	0	0	0	0	0	0	0	0	0	0	0	0	0	0	0	0	0	0	0	0	0	0	0	0	0	0	0	0	0	0	0	0	0	0	0	0	0
1-Sinapoyl-2-feruloylgentiobiose	0.179236	0	0	0	0	0	0	0	0	0	0	0	0	0	0	0	0	0	0	0	0	0	0	0	0	0	0	0	0	0	0	0	0	0	0	0	0	0	0	0	0	0	0	0	0	0	0	0	0
1,2-Diferuloylgentiobiose	0.359829	0	0	0	0	0	0	0	0	0	0	0	0	0	0	0	0	0	0	0	0	0	0	0	0	0	0	0	0	0	0	0	0	0	0	0	0	0	0	0	0	0	0	0	0	0	0	0	0
1,2,2'-Trisinapoylgentiobiose	0.187383	0	0	0	0	0	0	0	0	0	0	0	0	0	0	0	0	0	0	0	0	0	0	0	0	0	0	0	0	0	0	0	0	0	0	0	0	0	0	0	0	0	0	0	0	0	0	0	0
1,2'-Disinapoyl-2-feruloylgentiobiose	0.241697	0	0	0	0	0	0	0	0	0	0	0	0	0	0	0	0	0	0	0	0	0	0	0	0	0	0	0	0	0	0	0	0	0	0	0	0	0	0	0	0	0	0	0	0	0	0	0	0
1-Sinapoyl-2,2'-diferuloylgentiobiose	0.164299	0	0	0	0	0	0	0	0	0	0	0	0	0	0	0	0	0	0	0	0	0	0	0	0	0	0	0	0	0	0	0	0	0	0	0	0	0	0	0	0	0	0	0	0	0	0	0	0
1,2,2'-Triferuloylgentiobiose	0.0366619	0	0	0	0	0	0	0	0	0	0	0	0	0	0	0	0	0	0	0	0	0	0	0	0	0	0	0	0	0	0	0	0	0	0	0	0	0	0	0	0	0	0	0	0	0	0	0	0
5-Feruloylquinic acid	0	0	0	0	0	0	0	0	0	0	0	0	0	0	0	0.17539	0	0	0	0	0	0	0	0	0	0	0	0	0	0	0	0	0	0	0	0	0	0	0	0	0.00195783	0.00140311	0	0	0	0.00136413	0	0	0
4-Feruloylquinic acid	0	0	0	0	0	0	0	0	0	0	0	0	0	0	0	0.067061	0	0	0	0	0	0	0	0	0	0	0	0	0	0	0	0	0	0	0	0	0	0	0	0	0	0.00248243	0	0	0	0	0	0	0
3-Feruloylquinic acid	0	0	0	0	0	0	0	0	0	0	0	0	0	0	0	0.113488	0	0	0	0	0	0	0	0	0	0	0	0	0	0	0	0	0	0	0	0	0	0	0	0	0	0.000755522	0	0.000714327	0	0.0504728	0.00732112	0	0
3,5-Dicaffeoylquinic acid	0	0	0	0	0	0	0	0	0	0	0	0	0	0	0	1.08329	0	0	0	0	0	0	0	0	0	0	0	0	0	0	0	0	0	0	0	0	0	0	0	0	0	0	0	0	0	0	0	0	0
3,4-Dicaffeoylquinic acid	0	0	0	0	0	0	0	0	0	0	0	0	0	0	0	0.763463	0	0	0	0	0	0	0	0	0	0	0	0	0	0	0	0	0	0	0	0	0	0	0	0	0	0	0	0	0	0	0	0	0
3,4-Diferuloylquinic acid	0	0	0	0	0	0	0	0	0	0	0	0	0	0	0	0.0876951	0	0	0	0	0	0	0	0	0	0	0	0	0	0	0	0	0	0	0	0	0	0	0	0	0	0	0	0	0	0	0	0	0
3,5-Diferuloylquinic acid	0	0	0	0	0	0	0	0	0	0	0	0	0	0	0	0.0309512	0	0	0	0	0	0	0	0	0	0	0	0	0	0	0	0	0	0	0	0.285897	0	0	0	0	0	0	0	0	0	0	0	0	0
Caffeoyl tartaric acid	0	0	0	0	0	0	0	0	0	0	0	0	0	0	0	0	0	0	0	0	0	0	0	0	0	0	0	0	0.0191553	0	0	0.0899675	0.0577403	0	0	0	0	0	0	0	0	0	0	0	0	0	0	0	0
Feruloyl glucose	0	0	0	0	0	0	0	0	0	0	0	0	0	0	0	0	0	0	0	0	0	0	0.0831064	0	0	0	0	0	0	0	0	0	0	0	0	0	0	0	0	0	0	0.0140311	0	0.00214298	0	0	0	0.00641313	0
Caffeoyl glucose	0	0	0	0	0	0	0	0	0	0	0	0	0	0	0	0	0	0	0	0	0	0	0	0	0	0	0	0	0	0	0	0	0	0	0	0	0	0	0	0	0.0038005	0.0301129	0	0.00642894	0	0	0	0.00641313	0
Feruloyl tartaric acid	0	0	0	0	0	0	0	0	0	0	0	0	0	0	0	0	0	0	0	0	0	0	0	0	0	0	0	0	0.00591078	0	0	0	0	0	0	0	0	0	0	0	0	0	0	0	0	0	0	0	0
Chicoric acid	0	0	0	0	0	0	0	0	0	0.00124287	0	0	0	0	0	0	0	0	0	0	0	0	0	0	0	0	0	0	0	0	0	0	0	0	0	0	0	0	0	0	0	0	0	0	0	0	0	0	0
p-Coumaric acid	0	0	2.1762e-06	0	0	1.29614	0.0549153	0	0	0	0	0	0	0	0	0.0722195	0	0	0	0	0	8.17028e-07	0	0.281958	0	0.00211931	0	0.0501723	0.000218918	0.000581445	0	0.0147708	0.0040284	0	0	0	0	0	0	0.000440584	0.002073	0	0	0	0	0.0248272	0	0.0134676	1.17342e-05
p-Coumaroyl glucose	0	0	0	0	0	0	0	0	0	0	0	0	0	0	0	0	0	0	0	0	0	0	0.0302205	0	0	0	0	0	0	0	0	0	0	0	0	0	0	0	0	0	0.000806166	0.0121963	0	0.00500029	0	0	0	0.279613	0
Caffeic acid	0	1.24495	1.95858e-05	0	0	0.0999138	0	0	0.00244884	7.82228e-05	0	0	0	0	0	0.0103171	0	0	0	0	0	3.26811e-06	0	0.712314	0	0.000477744	0	0.0424535	0.00109459	0	0	0.0504892	0.00644543	0	0	0	0	0	0	0.000192421	0	0	0	0	0	0.178156	0	0.00256525	0.00682648
Ferulic acid	0	0	6.25656e-06	0	0	2.82359	0.00600636	0	0.129788	0	0	0	0	0	0	0	0	0	0	0	0	0	0	0.0801353	0	0.00108121	0	0.320331	0.000218918	0	0	0.00214848	0.00241704	0	0	0	0	0	0	0.000903312	0	0	0	0	0	0.0251	0	0	0
Sinapic acid	0	0	0	0	0	0.981345	0	0	1.0481	0	0	0	0	0	0	0	0	0	0	0	0	0	0	0	0	0.0158051	0	0.162095	0	0.000178906	0	0.00187992	0.00161136	0	0	0	0	0	0	0	0	0	0	0	0	0	0	0	0
Cinnamic acid	0	0	0	0	0	0	0	0	0	0	0	0	0	0	0	0	0	0	0	0	0	0	0	0	0	0.00514742	0	0	0	0	0	0	0	0	0	0	0	0	0	0	0.00115167	0	0	0	0	0	0	0.0141089	0.00184499
o-Coumaric acid	0	0	0	0	0	0	0	0	0	0	0	0	0	0	0	0	0	0	0	0	0	0	0	0	0	0.00359206	0	0.0578911	0	0	0	0.000805679	0.000805679	0	0	0	0	0	0	0.00021991	0	0	0	0	0	0	0	0	0
m-Coumaric acid	0	0	0	0	0	0	0	0	0	0	0	0	0	0	0	0	0	0	0	0	0	0	0	0	0	0.00287365	0	0.00771881	0	0	0	0	0	0	0	0	0	0	0	0	0	0	0	0	0	0	0	0	0
Hydroxycaffeic acid	0	0	0	0	0	0	0	0	0	0	0	0	0	0	0	0	0	0	0	0	0	0	0	0	0	0	0	0	0	0	0	0	0	0	0	0	0	0	0	0	0	0	0	0	0	0	0	0	0
Verbascoside	0	0	0	0	0	0	0	0	0	0	0	0	0	0	0	0	0	0	0	0	0	0	0	0	0	0.00617834	0	0	0	0	0	0	0	0	0	0	0	0	0	0	0	0	0	0	0	0	0	0	0
2,5-di-S-Glutathionyl caftaric acid	0	0	0	0	0	0	0	0	0	0	0	0	0	0	0	0	0	0	0	0	0	0	0	0	0	0	0	0	0	0	0	0.0768081	0	0	0	0	0	0	0	0	0	0	0	0	0	0	0	0	0
p-Coumaroyl malic acid	0	0	0	0	0	0	0.0858051	0	0	0	0	0	0	0	0	0	0	0	0	0	0	0	0	0	0	0	0	0	0	0	0	0	0	0	0	0.0703215	0	0	0	0	0	0	0	0	0	0	0	0	0
p-Coumaroyl glycolic acid	0	0	0	0	0	0	0.0240254	0	0	0	0	0	0	0	0	0	0	0	0	0	0	0	0	0	0	0	0	0	0	0	0	0	0	0	0	0	0	0	0	0	0	0	0	0	0	0	0	0	0
p-Coumaroyl tartaric acid	0	0	0	0	0	0	0	0	0	0	0	0	0	0	0	0	0	0	0	0	0	0	0	0	0	0	0	0	0.026489	0	0	0.03169	0	0	0	0.0270911	0	0	0	0	0	0	0	0	0	0	0	0	0
2-S-Glutathionyl caftaric acid	0	0	0	0	0	0	0	0	0	0	0	0	0	0	0	0	0	0	0	0	0	0	0	0	0	0	0	0	0	0	0	0	0	0	0	0.38331	0	0	0	0	0	0	0	0	0	0	0	0	0
p-Coumaric acid 4-O-glucoside	0	0	0	0	0	0	0	0	0	0	0	0	0	0	0	0	0	0	0	0	0	0	0	0	0	0	0	0	0	0	0	0	0	0	0	0	0	0	0	0	0.00909816	0.00550451	0	0.00357163	0	0	0	0.0096197	0.00590398
p-Coumaroylquinic acid	0	0	0	0	0	0	0	0	0	0	0	0	0	0	0	0	0	0	0	0	0	0	0	0	0	0	0	0	0	0	0	0	0	0	0	0	0	0	0	0	0	0	0	0	0	0	0	0	0
24-Methylcholestanol ferulate	0	0	0	0	0	0	0	0	0	0	0	0	0	0	0	0	0	0	0	0	0	0	0	0	0	0	0	0	0	0	0	0	0	0	0	0	0	0	0	0	0	0	0	0	0	0	0	0	0
24-Methylcholesterol ferulate	0	0	0	0	0	0	0	0	0	0	0	0	0	0	0	0	0	0	0	0	0	0	0	0	0	0	0	0	0	0	0	0	0	0	0	0	0	0	0	0	0	0	0	0	0	0	0	0	0
24-Methyllathosterol ferulate	0	0	0	0	0	0	0	0	0	0	0	0	0	0	0	0	0	0	0	0	0	0	0	0	0	0	0	0	0	0	0	0	0	0	0	0	0	0	0	0	0	0	0	0	0	0	0	0	0
Stigmastanol ferulate	0	0	0	0	0	0	0	0	0	0	0	0	0	0	0	0	0	0	0	0	0	0	0	0	0	0	0	0	0	0	0	0	0	0	0	0	0	0	0	0	0	0	0	0	0	0	0	0	0
Sitosterol ferulate	0	0	0	0	0	0	0	0	0	0	0	0	0	0	0	0	0	0	0	0	0	0	0	0	0	0	0	0	0	0	0	0	0	0	0	0	0	0	0	0	0	0	0	0	0	0	0	0	0
Schottenol ferulate	0	0	0	0	0	0	0	0	0	0	0	0	0	0	0	0	0	0	0	0	0	0	0	0	0	0	0	0	0	0	0	0	0	0	0	0	0	0	0	0	0	0	0	0	0	0	0	0	0
24-Methylenecholestanol ferulate	0	0	0	0	0	0	0	0	0	0	0	0	0	0	0	0	0	0	0	0	0	0	0	0	0	0	0	0	0	0	0	0	0	0	0	0	0	0	0	0	0	0	0	0	0	0	0	0	0
Caffeic acid 4-O-glucoside	0	0	0	0	0	0	0	0	0	0	0	0	0	0	0	0	0	0	0	0	0	0	0	0	0	0	0	0	0	0	0	0	0	0	0	0	0	0	0	0	0.00149717	0.00215863	0	0.00142865	0	0	0	0	0
Ferulic acid 4-O-glucoside	0	0	0	0	0	0	0	0	0	0	0	0	0	0	0	0	0	0	0	0	0	0	0	0	0	0	0	0	0	0	0	0	0	0	0	0	0	0	0	0	0	0.00291415	0	0.00214298	0	0	0	0	0
Hydroxycinnamic acids	2.38031	21.7867	2.80185e-05	0.28325	0	5.20099	0.170752	0	1.20483	0.00434451	0	0	0	0	0	7.29933	0	0	0	0	0	8.37453e-05	0.113327	1.96777	0	0.0372748	40.449	0.675396	0.0530875	0.00125234	0	0.26856	0.0757338	1.07403	0	0.766619	0	0	0	0.00175623	0.0218816	0.143441	0	0.0242871	0	2.65815	1.49504	0.455974	0.0251036
3,4-Dihydroxyphenylacetic acid	0	0	0	0	0	0	0	0	0	0	0	0	0	0	0	0	0	0	0	0	0	0	0	0	0	0.00119616	0	0	0	0	0	0	0	0	0	0	0	0	0	0	0	0	0	0	0	0	0	0	0
4-Hydroxyphenylacetic acid	0	0	0	0	0	0	0	0	0	0	0	0	0	0	0	0	0	0	0	0	0	0	0	0	0	0.00215524	0	0.0115782	0	0	0	0.00429696	0.00241704	0	0	0	0	0	0	0	0	0	0	0	0	0	0	0	0
Homovanillic acid	0	0	0	0	0	0	0	0	0	0	0	0	0	0	0	0	0	0	0	0	0	0	0	0	0	0.000718412	0	0.019297	0	0	0	0	0	0	0	0	0	0	0	0	0	0	0	0	0	0	0	0	0
Hydroxyphenylacetic acids	0	0	0	0	0	0	0	0	0	0	0	0	0	0	0	0	0	0	0	0	0	0	0	0	0	0.0040698	0.0040698	0.0308753	0	0	0	0.00429696	0.00241704	0.0375892	0	0	0	0	0	0	0	0	0	0	0	0	0	0	0
Dihydro-p-coumaric acid	0	0	0	0	0	0	0	0	0	0	0	0	0	0	0	0	0	0	0	0	0	0	0	0	0	0.00215524	0	0	0	0	0	0	0	0	0	0	0	0	0	0	0	0	0	0	0	0	0	0	0
Dihydrocaffeic acid	0	0	0	0	0	0	0	0	0	0	0	0	0	0	0	0	0	0	0	0	0	0	0	0	0	0.00215524	0	0	0	0	0	0	0	0	0	0	0	0	0	0	0	0	0	0	0	0	0	0	0
Hydroxyphenylpropanoic acids	0	0	0	0	0	0	0	0	0	0	0	0	0	0	0	0	0	0	0	0	0	0	0	0	0	0.00431047	0.00431047	0	0	0	0	0	0	0	0	0	0	0	0	0	0	0	0	0	0	0	0	0	0
PHENOLIC ACIDS	2.38031	21.7867	5.00525e-05	0.28325	0	5.20099	0.210222	0	1.75827	0.005772	0	0	0	0	0	7.85645	0	0.176694	0	0	0	0.000174435	0.113327	1.98854	0	0.0506265	41.8114	1.40482	0.0685212	0.0460013	0.00518748	0.420027	0.144631	2.08919	0.267186	0.785064	0	0	0	0.00303064	0.03455	0.159631	0.0114292	0.0242871	0	2.66006	1.49504	1.33265	2.34611
Luteolin	0	0	0	0.00149868	0.114356	0	0.00257415	0	0.0171419	0	0.0236717	0	0	0	2.69218e-05	0.13928	0	0.0141355	0	0.000209299	7.10127e-05	6.65878e-05	0.158658	0	0	0.000201155	0	0	0	0	0	0	0	0	0	0	0	0	0	0	0	0	0	0	0.0604417	0	0	0	0
Luteolin 7-O-glucuronide	0	0	0	0.0299735	0	0	0.0102966	0	0	0	0	0	0	0	0	0	0	0	0	0	0	0	0	0	0	0	0	0	0	0	0	0	0	0	0	0	0	0	0	0	0	0	0	0	0	0	0	0	0
Luteolin 7-O-(2-apiosyl-6-malonyl)-glucoside	0	0	0	0	0	0	0	0	0	0	0	0	0	0	0	0	0	0	0	0	0	0	0.531377	0	0	0	0	0	0	0	0	0	0	0	0	0	0	0	0	0	0	0	0	0	0	0	0	0	0
Apigenin	0	0.00153698	0	2.81002e-05	0	0	0	0	0.0318349	0	0	0.0644398	0	0	0	0	0.338661	0.026504	0	6.97664e-05	0.017295	0	0	0.0267118	0.00348184	0	0	0.00160937	0	0	0	0.00214848	0	0	0	0	0	0	0	0	0	0	0	0	0	0	0	0	0
Apigenin 7-O-glucoside	0	0	0	0	0	0	0.0154449	0	0	0	0	0	0	0	0	0	0	0	0	0	0	0	0	0	0	0	0	0	0	0	0	0	0	0	0	0	0	0	0	0	0	0	0	0	0	0	0	0	0
Apigenin 7-O-apiosyl-glucoside	0	0	0	0	0	0	0.0531992	0	0	0	0	0	0	0	0	0	0	0	0	0	0	0	0	0	0	0	0	0	0	0	0	0	0	0	0	0	0	0	0	0	0	0	0	0	0	0	0	0	0
Sinensetin	0	0	0	0	0	0	0	0	0	0	0	0	0	0	0	0	0	0	0	0	0	0	0	0	0	0	0	0	0	0	0	0	0	0	0	0	0	0	0	0	0	0	0	0	0	0	0	0	0
Nobiletin	0	0	0	0	0	0	0	0	0	0	0	0	0	0	0	0	0	0	0	0	0	0	0	0	0	0	0	0	0	0	0	0	0	0	0	0	0	0	0	0	0	0	0	0	0	0	0	0	0
Tangeretin	0	0	0	0	0	0	0	0	0	0	0	0	0	0	0	0	0	0	0	0	0	0	0	0	0	0	0	0	0	0	0	0	0	0	0	0	0	0	0	0	0	0	0	0	0	0	0	0	0
Tetramethylscutellarein	0	0	0	0	0	0	0	0	0	0	0	0	0	0	0	0	0	0	0	0	0	0	0	0	0	0	0	0	0	0	0	0	0	0	0	0	0	0	0	0	0	0	0	0	0	0	0	0	0
Apigenin arabinoside-glucoside	0	0	0	0	0	0	0	0	0	0	0	0	0	0	0	0	0	0	0	0	0	0	0	0	0	0	0	0	0	0	0	0	0	0	0	0	0	0	0	0	0	0	0	0	0	0	0	0	0
Apigenin galactoside-arabinoside	0	0	0	0	0	0	0	0	0	0	0	0	0	0	0	0	0	0	0	0	0	0	0	0	0	0	0	0	0	0	0	0	0	0	0	0	0	0	0	0	0	0	0	0	0	0	0	0	0
Apigenin 6-C-glucoside	0	0	0	0	0	0	0	0	0	0	0	0	0	0	0	0	0	0	0	0	0	0	0	0	0	0	0	0	0	0	0	0	0	0	0	0	0	0	0	0	0	0	0	0	0	0	0	0	0
Apigenin 6,8-di-C-glucoside	0	0	0	0	0	0	0	0	0	0	0	0	0	0	0	0	0	0	0	0	0	0	0	0	0	0	0	0	0	0	0	0	0	0	0	0	0	0	0	0	0	0	0	0	0	0	0	0	0
Flavones	0	0.00153698	0	0.0315003	0.114356	0	0.0815148	0	0.0489768	0	0.0236717	0.0644398	0	0	2.69218e-05	0.13928	0.338661	0.0406395	0	0.000279066	0.017366	6.65878e-05	0.690035	0.0267118	0.00348184	0.000201155	1.62275	0.00160937	0	0	0	0.00214848	0	0.00375785	0	0	0	0	0	0	0	0	0	0	0.0604417	0	0	0	0
(+)-Catechin	0	0	0	0	0	0	0.0240254	0.000535384	0	0	0	0	0	0	0	0	0	0	0	0	0	0	0	0	0	0	0	0.0424535	0.0259417	0.00346631	0	0.182889	0.0290044	0	0.358029	0	6.69906e-05	0	0.00010868	0	0.0146262	0.00755522	0	0.0119293	0	0.1255	0.0255388	0.407875	0.010701
(-)-Epicatechin	0	0	0	0	0	0	0.00858051	0.000535384	0	0	0	0	0	0	0	0	0	0	0	0	0	0	0	0	0	0	0	0.0231564	0.0136824	0	0	0.101516	0.0255132	0	0.0293905	0	0	0	0	0	0.000921332	0.00507279	0	0	0.0236866	0.0605674	0.132461	0.000480985	0.0931722
(+)-Gallocatechin	0	0	0	0	0	0	0.0120127	0	0	0	0	0	0	0	0	0	0	0	0	0	0	0	0	0	0	0	0	0	0	0	0	0.00214848	8.94304e-05	0	0	0	0	0	0	0	0.0147413	0	0	0.00314304	0	0	0	0.00320657	0
(-)-Epigallocatechin	0	0	0	0	0	0	0	0	0	0	0	0	0	0	0	0	0	0	0	0	0	0	0	0	0	0	0	0	0	0	0	0.00161136	0.000537119	0	0.000571778	0	0	0	0	0	0.0017275	0	0	0	0	0	0.000851293	0.00384788	0
(-)-Epicatechin 3-O-gallate	0	0	0	0	0	0	0	0	0	0	0	0	0	0	0	0	0	0	0	0	0	0	0	0	0	0	0	0	0	0	0	0.0206791	0	0	0	0	2.64436e-05	0	0	0	0	0	0	0	0	0	0.00153233	0.0179568	0
(-)-Epigallocatechin 3-O-gallate	0	0	0	0	0	0	0	0	0	0	0	0	0	0	0	0	0	0	0	0	0	0	0	0	0	0	0	0	0	0	0	0	0	0	0	0	0	0	0	0	0	0	0	0	0.00653424	0	0	0	0
(+)-Catechin 3-O-gallate	0	0	0	0	0	0	0	0	0	0	0	0	0	0	0	0	0	0	0	0	0	0	0	0	0	0	0	0	0	0	0	0	0	0	0	0	0	0	0	0	0	0	0	0	0.00653424	0	0	0	0
(+)-Gallocatechin 3-O-gallate	0	0	0	0	0	0	0	0	0	0	0	0	0	0	0	0	0	0	0	0	0	0	0	0	0	0	0	0	0	0	0	0	0	0	0	0	0	0	0	0	0	0	0	0	0	0	0	0	0
Procyanidin dimer B1	0	0	0	0	0	0	0	0	0	0	0	0	0	0	0	0	0	0	0	0	0	0	0	0	0	0	0	0	0.0218918	0	0	0.111184	0.000226396	0	0	0	0	0	0	0	0	0	0	0	0	0.241178	0.00391595	0.0397614	0
Procyanidin dimer B2	0	0	0	0	0	0	0.0291737	0	0	0	0	0	0	0	0	0	0	0	0	0	0	0	0	0	0	0	0	0	0.00788103	0	0	0.133474	0.000126492	0	0	0	3.52582e-06	0	0	0	0	0	0	0	0.0114349	0.14187	0.0357543	0.00192394	0.00184499
Procyanidin dimer B3	0	0	0	0	0	0	0.0609216	0	0	0	0	0	0	0	0	0	0	0	0	0	0	0	0	0	0	0	0	0.0617505	0.0160904	0	0	0.254326	7.68081e-05	0	0.0267186	0	0	0	0	0	0.00230333	0	0	0	0	0.0272826	0.00136207	0.0705445	0
Procyanidin dimer B4	0	0	0	0	0	0	0	0	0	0	0	0	0	0	0	0	0	0	0	0	0	0	0	0	0	0	0	0	0.00383106	0	0	0.19578	0.000191752	0	0	0	0	0	0	0	0	0	0	0	0	0.0278283	0.00306466	0.00833707	0
Procyanidin dimer B5	0	0	0	0	0	0	0	0	0	0	0	0	0	0	0	0	0	0	0	0	0	0	0	0	0	0	0	0	0	0	0	0	0	0	0	0	0	0	0	0	0	0	0	0	0	0	0.00340517	0	0
Procyanidin dimer B7	0	0	0	0	0	0	0	0	0	0	0	0	0	0	0	0	0	0	0	0	0	0	0	0	0	0	0	0	0	0	0	0.00725111	0	0	0	0	0	0	0	0	0	0	0	0	0	0.127955	0.0171961	0	0
Prodelphinidin dimer B3	0	0	0	0	0	0	0.0386123	0	0	0	0	0	0	0	0	0	0	0	0	0	0	0	0	0	0	0	0	0.0694693	0	0	0	0.00295416	0	0	0	0	0	0	0	0	0.0195783	0	0	0	0	0	0	0	0
Procyanidin trimer C1	0	0	0	0	0	0	0	0	0	0	0	0	0	0	0	0	0	0	0	0	0	0	0	0	0	0	0	0	0	0	0	0.0687513	0	0	0	0	0	0	0	0	0	0	0	0	0.00898458	0.273099	0.0314979	0	0
Procyanidin trimer C2	0	0	0	0	0	0	0	0	0	0	0	0	0	0	0	0	0	0	0	0	0	0	0	0	0	0	0	0.0115782	0	0	0	0	0	0	0	0	0	0	0	0	0	0	0	0	0	0	0	0	0
Procyanidin trimer EEC	0	0	0	0	0	0	0	0	0	0	0	0	0	0	0	0	0	0	0	0	0	0	0	0	0	0	0	0	0	0	0	0	0	0	0	0	0	0	0	0	0	0	0	0	0	0	0	0.0320657	0
Theaflavin	0	0	0	0	0	0	0	0	0	0	0	0	0	0	0	0	0	0	0	0	0	0	0	0	0	0	0	0	0	0	0	0	0	0	0	0	0	0	0	0	0	0	0	0	0	0	0	0	0
Theaflavin 3-O-gallate	0	0	0	0	0	0	0	0	0	0	0	0	0	0	0	0	0	0	0	0	0	0	0	0	0	0	0	0	0	0	0	0	0	0	0	0	0	0	0	0	0	0	0	0	0	0	0	0	0
Theaflavin 3'-O-gallate	0	0	0	0	0	0	0	0	0	0	0	0	0	0	0	0	0	0	0	0	0	0	0	0	0	0	0	0	0	0	0	0	0	0	0	0	0	0	0	0	0	0	0	0	0	0	0	0	0
Theaflavin 3,3'-O-digallate	0	0	0	0	0	0	0	0	0	0	0	0	0	0	0	0	0	0	0	0	0	0	0	0	0	0	0	0	0	0	0	0	0	0	0	0	0	0	0	0	0	0	0	0	0	0	0	0	0
Prodelphinidin trimer GC-GC-C	0	0	0	0	0	0	0	0	0	0	0	0	0	0	0	0	0	0	0	0	0	0	0	0	0	0	0	0.0154376	0	0	0	0	0	0	0	0	0	0	0	0	0	0	0	0	0	0	0	0	0
Prodelphinidin trimer GC-C-C	0	0	0	0	0	0	0	0	0	0	0	0	0	0	0	0	0	0	0	0	0	0	0	0	0	0	0	0.00385941	0	0	0	0	0	0	0	0	0	0	0	0	0	0	0	0	0	0	0	0	0
Prodelphinidin trimer C-GC-C	0	0	0	0	0	0	0	0	0	0	0	0	0	0	0	0	0	0	0	0	0	0	0	0	0	0	0	0.00771881	0	0	0	0	0	0	0	0	0	0	0	0	0	0	0	0	0	0	0	0	0
Procyanidin trimer T2	0	0	0	0	0	0	0	0	0	0	0	0	0	0	0	0	0	0	0	0	0	0	0	0	0	0	0	0	0	0	0	0.180204	0	0	0	0	0	0	0	0	0	0	0	0	0	0	0	0	0
02 mers	0	0	0	0	0	0.711715	0	0	0	0	0	0	0	0	0	0	0	0	0	0	0	0	0	0	0	0	0	0	0	0	0	0.107424	0	0	0.18703	0	0.000264436	0	0.000113735	0	0.0226878	0.0321636	0	0.0115721	0.0980136	0.644688	0	0.416854	0
Polymers (>10 mers)	0	0	0	0	0	0	0	0	0	0	0	0	0	0	0	0	0	0	0	0	0	0	0	0	0	0	0	0	0	0	0	0.295416	0	0	0	0	0	0	0	0	0.474486	1.22654	0	0.475742	0	2.43006	0	4.86116	0
03 mers	0	0	0	0	0	0	0	0	0	0	0	0	0	0	0	0	0	0	0	0	0	0	0	0	0	0	0	0	0	0	0	0.0725111	0	0	0.213749	0	0.000246807	0	8.84604e-05	0	0.0177356	0.0247164	0	0.00828619	0.0775941	0.560112	0	0.416854	0
04-06 mers	0	0	0	0	0	0	0	0	0	0	0	0	0	0	0	0	0	0	0	0	0	0	0	0	0	0	0	0	0	0	0	0.179935	0	0	0.614528	0	0.000564131	0	0.000454939	0	0.0791194	0.0944402	0	0.0363592	0.257286	1.56957	0	1.80209	0
07-10 mers	0	0	0	0	0	0	0	0	0	0	0	0	0	0	0	0	0	0	0	0	0	0	0	0	0	0	0	0	0	0	0	0.13428	0	0	0	0	7.05164e-05	0	0	0	0.0909816	0.105341	0	0.0436454	0.212363	0.999362	0	1.53274	0
(-)-Epicatechin-(2a-7)(4a-8)-epicatechin 3-O-galactoside	0	0	0	0	0	0	0	0	0	0	0	0	0	0	0	0	0	0	0	0	0	0	0	0	0	0	0	0	0	0	0	0	0	0	0	0	0	0	0	0	0	0	0	0	0	0	0	0	0
Cinnamtannin A2	0	0	0	0	0	0	0	0	0	0	0	0	0	0	0	0	0	0	0	0	0	0	0	0	0	0	0	0	0	0	0	0	0	0	0	0	0	0	0	0	0	0	0	0	0	0	0	0	0
(+)-Catechin 3-O-glucose	0	0	0	0	0	0	0.270286	0	0	0	0	0	0	0	0	0	0	0	0	0	0	0	0	0	0	0	0	0	0	0	0	0	0	0	0	0	0	0	0	0	0	0	0	0	0	0	0	0	0
Flavanols	0	0	0	0	0	0.711715	0.443612	0.00107077	0	0	0	0	0	0	0	0	0	0	0	0	0	0	0	0	0	0	1.1564	0.235424	0.0893184	0.00346631	0	2.05233	0.0557656	2.43631	1.43002	0	0.00124285	0	0.000765815	0	0.738909	1.49582	0	0.590677	0.70243	7.22908	0.25658	9.61569	0.105718
Quercetin 3,4'-O-diglucoside	0	0	0	0	0	0	0	0	0	0	0	0	0	0	0	0	0	8.94599	0	0	0	0	0	0	0	0	0	0	0	0	0	0	0	0	0	0	0	0	0	0	0	0	0	0	0	0	0	0	0
Isorhamnetin	0	0	0	0	0	0	0	0	0	0	0	0	0	0	0	0	0	0.133404	0	0	0	0	0	0	0	0	0	0	0	0	0	0.00886247	0	0	0	0	0	0	0	0	0	0	0	0	0	0	0	0	0
Quercetin 7,4'-O-diglucoside	0	0	0	0	0	0	0	0	0	0	0	0	0	0	0	0	0	0.159024	0	0	0	0	0	0	0	0	0	0	0	0	0	0	0	0	0	0	0	0	0	0	0	0	0	0	0	0	0	0	0
Quercetin 4'-O-glucoside	0	0	0	0	0	0	0	0	0	0	0	0	0	0	0	0	0	3.86164	0	0	0	0	0	0	0	0	0	0	0	0	0	0	0	0	0	0	0	0	0	0	0	0	0	0	0	0	0	0	0
Isorhamnetin 3-O-glucoside	0	0	0	0	0	0	0	0	0	0	0	0	0	0	0	0	0	0	0	0	0	0	0	0	0	0	0	0	0	0	0	0.00698255	0	0	0	0	0	0	0	0	0	0	0	0	0	0	0	0	0
Isorhamnetin 4'-O-glucoside	0	0	0	0	0	0	0	0	0	0	0	0	0	0	0	0	0	0.530081	0	0	0	0	0	0	0	0	0	0	0	0	0	0	0	0	0	0	0	0	0	0	0	0	0	0	0	0	0	0	0
Quercetin 3-O-arabinoside	0	0	0	0	0	0	0	0	0	0	0	0	0	0	0	0	0	0	0	0	0	0	0	0	0	0	0	0.000225003	0	0	0	0.0131594	0.00590831	0	0	0	0	0	0	0	0	0	0	0	0	0	0	0	0
Quercetin 3-O-sophoroside	0.8826	0	0	0	0	0	0	0	0	0	0	0	0	0	0	0	0	0	0	0	0	0	0	0	0	0	0	0	0	0	0	0	0	0	0	0	0	0	0	0	0	0	0	0	0	0	0	0	0
Quercetin 3-O-galactoside	0	0	0	0.00749339	0	0	0	0	0	0	0	0	0	0	0	0	0	0	0	0	0	0	0	0	0	0	0	0	0	0	0	0	0	0	0	0	0	0	0	0	0	0	0	0	0	0.00736631	0	0	0
Quercetin 3-O-glucoside	0.244412	0	0	0.0277255	0	0	0	0	0	0	0	0	0	0	0	0	0	0.159024	0	0	0	0	0	0	0	0	0	0	0	0	0	0.0306158	0	0	0	0	0	0	0	0	0.0031095	0.0281702	0	0	0	0.0147326	0	0	0.0660508
Quercetin 3-O-rhamnoside	0	0	0	0.0097414	0	0	0	0	0	0	0	0	0	0	0	0	0	0	0	0	0	0	0.543969	0	0	0	0	0	0	0	0	0.0308844	0	0	0	0	0	0	0	0	0	0	0	0	0	0	0	0	0
Quercetin 3-O-rutinoside	0	0	0	0.00299735	0	0	0	0	0	0	0	0	0	0	0	0	0	0.0185528	0	0	0	0	0	0.0415517	0	0	0	0.0347347	0	0	0	0.0217533	0.00510263	0	0	0	0	0	0	0	0.00506733	0.0501882	0	0	0	0.160967	0	0	0.202949
Quercetin 3-O-xyloside	0	0	0	0	0	0	0	0	0	0	0	0	0	0	0	0	0	0	0	0	0	0	0	0	0	0	0	0	0	0	0	0	0	0	0	0	0	0	0	0	0	0	0	0	0	0	0	0	0
Quercetin 3-O-glucuronide	0	0	0	0.100411	0	0	0	0	0	0	0	0	0	0	0	0	0	0	0	0	0	0	0	0	0	0	0	0	0	0	0	0	0	0	0	0	0	0	0	0	0	0	0	0	0	0	0	0.111589	0.0116235
Quercetin 3-O-xylosyl-glucuronide	0	0	0	0	0	0	0	0	0	0	0	0	0	0	0	0	0	0	0	0	0	0	0	0	0	0	0	0	0	0	0	0	0	0	0	0	0	0	0	0	0	0	0	0	0	0	0	0	0
Quercetin 3-O-(6"-malonyl-glucoside)	0	0	0	0.138628	0	0	0	0	0	0	0	0	0	0	0	0	0	0	0	0	0	0	0	0	0	0	0	0	0	0	0	0	0	0	0	0	0	0	0	0	0	0	0	0	0	0	0	0	0
Quercetin 3-O-(6"-malonyl-glucoside) 7-O-glucoside	0	0	0	0.00449603	0	0	0	0	0	0	0	0	0	0	0	0	0	0	0	0	0	0	0	0	0	0	0	0	0	0	0	0	0	0	0	0	0	0	0	0	0	0	0	0	0	0	0	0	0
Quercetin 3-O-glucosyl-rhamnosyl-galactoside	0	0	0	0	0	0	0	0	0	0	0	0	0	0	0	0	0	0	0	0	0	0	0	0	0	0	0	0	0	0	0	0	0	0	0	0	0	0	0	0	0	0	0	0	0	0	0	0	0
Quercetin 3-O-glucosyl-rhamnosyl-glucoside	0	0	0	0	0	0	0	0	0	0	0	0	0	0	0	0	0	0	0	0	0	0	0	0	0	0	0	0	0	0	0	0	0	0	0	0	0	0	0	0	0	0	0	0	0	0	0	0	0
Quercetin 3-O-rhamnosyl-galactoside	0	0	0	0	0	0	0	0	0	0	0	0	0	0	0	0	0	0	0	0	0	0	0	0	0	0	0	0	0	0	0	0	0	0	0	0	0	0	0	0	0	0	0	0	0	0	0	0	0
Patuletin 3-O-glucosyl-(1->6)-[apiosyl(1->2)]-glucoside	0	0	0	0	1.97497	0	0	0	0	0	0	0	0	0	0	0	0	0	0	0	0	0	0	0	0	0	0	0	0	0	0	0	0	0	0	0	0	0	0	0	0	0	0	0	0	0	0	0	0
Spinacetin 3-O-glucosyl-(1->6)-[apiosyl(1->2)]-glucoside	0	0	0	0	1.15799	0	0	0	0	0	0	0	0	0	0	0	0	0	0	0	0	0	0	0	0	0	0	0	0	0	0	0	0	0	0	0	0	0	0	0	0	0	0	0	0	0	0	0	0
Patuletin 3-O-(2''-feruloylglucosyl)(1->6)-[apiosyl(1->2)]-glucoside	0	0	0	0	0.979756	0	0	0	0	0	0	0	0	0	0	0	0	0	0	0	0	0	0	0	0	0	0	0	0	0	0	0	0	0	0	0	0	0	0	0	0	0	0	0	0	0	0	0	0
Spinacetin 3-O-(2"-p-coumaroylglucosyl)(1->6)-[apiosyl(1->2)]-glucoside	0	0	0	0	0.017514	0	0	0	0	0	0	0	0	0	0	0	0	0	0	0	0	0	0	0	0	0	0	0	0	0	0	0	0	0	0	0	0	0	0	0	0	0	0	0	0	0	0	0	0
Spinacetin 3-O-(2"-feruloylglucosyl)(1->6)-[apiosyl(1->2)]-glucoside	0	0	0	0	1.36403	0	0	0	0	0	0	0	0	0	0	0	0	0	0	0	0	0	0	0	0	0	0	0	0	0	0	0	0.00013428	0	0	0	0	0	0	0	0	0	0	0	0	0	0	0	0
Spinacetin 3-O-glucosyl-(1->6)-glucoside	0	0	0	0	0.8654	0	0	0	0	0	0	0	0	0	0	0	0	0	0	0	0	0	0	0	0	0	0	0	0	0	0	0	0	0	0	0	0	0	0	0	0	0	0	0	0	0	0	0	0
Jaceidin 4'-O-glucuronide	0	0	0	0	0.512028	0	0	0	0	0	0	0	0	0	0	0	0	0	0	0	0	0	0	0	0	0	0	0	0	0	0	0	0	0	0	0	0	0	0	0	0	0	0	0	0	0	0	0	0
5,3',4'-Trihydroxy-3-methoxy-6:7-methylenedioxyflavone 4'-O-glucuronide	0	0	0	0	1.56596	0	0	0	0	0	0	0	0	0	0	0	0	0	0	0	0	0	0	0	0	0	0	0	0	0	0	0	0	0	0	0	0	0	0	0	0	0	0	0	0	0	0	0	0
5,4'-Dihydroxy-3,3'-dimethoxy-6:7-methylenedioxyflavone 4'-O-glucuronide	0	0	0	0	3.85	0	0	0	0	0	0	0	0	0	0	0	0	0	0	0	0	0	0	0	0	0	0	0	0	0	0	0	0	0	0	0	0	0	0	0	0	0	0	0	0	0	0	0	0
3,7-Dimethylquercetin	0	0	0	0	0	0	0	0	0	0	0	0	0	0	0	0	0	0	0	0	0	0	0	0	0	0	0	9.64852e-05	0	0	0	0	0	0	0	0	0	0	0	0	0	0	0	0	0	0	0	0	0
Kaempferol 3-O-glucuronide	0	0	0	0	0	0	0	0	0	0	0	0	0	0	0	0	0	0	0	0	0	0	0	0	0	0	0	0	0	0	0	0	0	0	0	0	0	0	0	0	0	0	0	0	0	0	0	0.0128263	0
Kaempferol 3-O-glucoside	0.190099	0	0	0	0	0.90333	0	0	0	0	0	0	0	0	0	0	0	0	0	0	0	0	0	0	0	0	0	0	0	0	0	0.0212162	0	0	0	0	0	0	0	0	0	0.0061521	0	0	0	0	0	0.020522	0.0190034
Kaempferol 3-O-galactoside	0	0	0	0	0	0	0	0	0	0	0	0	0	0	0	0	0	0	0	0	0	0	0	0	0	0	0	0	0	0	0	0	0	0	0	0	0	0	0	0	0	0	0	0	0	0	0	0	0
Kaempferol 3-O-rutinoside	0	0	0	0	0	0	0	0	0	0	0	0	0	0	0	0	0	0	0	0	0	0	0	0	0	0	0	0	0	0	0	0	0	0	0	0	0	0	0	0	0	0	0	0	0	0	0	0	0
Kaempferol 3-O-glucosyl-rhamnosyl-galactoside	0	0	0	0	0	0	0	0	0	0	0	0	0	0	0	0	0	0	0	0	0	0	0	0	0	0	0	0	0	0	0	0	0	0	0	0	0	0	0	0	0	0	0	0	0	0	0	0	0
Kaempferol 3-O-glucosyl-rhamnosyl-glucoside	0	0	0	0	0	0	0	0	0	0	0	0	0	0	0	0	0	0	0	0	0	0	0	0	0	0	0	0	0	0	0	0	0	0	0	0	0	0	0	0	0	0	0	0	0	0	0	0	0
Kaempferol 3-O-sophoroside	2.25403	0	0	0	0	0	0	0	0	0	0	0	0	0	0	0	0	0	0	0	0	0	0	0	0	0	0	0	0	0	0	0	0	0	0	0	0	0	0	0	0	0	0	0	0	0	0	0	0
Kaempferol 3,7-O-diglucoside	0.203677	0	0	0	0	0	0	0	0	0	0	0	0	0	0	0	0	0	0	0	0	0	0	0	0	0	0	0	0	0	0	0	0	0	0	0	0	0	0	0	0	0	0	0	0	0	0	0	0
Kaempferol 3-O-acetyl-glucoside	0	0	0	0	0	0.465352	0	0	0	0	0	0	0	0	0	0	0	0	0	0	0	0	0	0	0	0	0	0	0	0	0	0	0	0	0	0	0	0	0	0	0	0	0	0	0	0	0	0	0
Kaempferol	0.767183	0.0384245	0	0.00374669	0.809767	0.246363	0	0	0	0	0.132283	0.00954044	0	0	4.72628e-05	0.0515854	0	0.0874633	0.110863	0.00837197	2.51981e-05	0	0	0.00296798	0.00522275	0	0	0	0	0	0	0.00617687	0.000537119	0	0	0	0	0	0	0	0	0.0113328	0	0.00628607	0	0.00163696	0	0.0397614	4.87078e-05
Quercetin	0.577085	0.00384245	0	0.122142	0.60475	0.134131	0.0446187	0	0.0514256	0	0.0417736	0.00133901	0.0164029	0.0200936	8.37568e-06	0.159915	0.0252942	0.113967	0.00247278	0.00558132	1.14537e-05	0	0.488565	0.00125545	0.00149197	0	0	0.00257422	0.000109459	0	0	0.0222905	0.00107424	0	0	0.0293967	0	0	0	0	0.00875266	0.0766315	0	0.00878622	0	0.0572935	0.019069	0.0346309	0.000368999
Myricetin	0	0.00076849	0	0.00224802	0.000687169	0	0.0489089	0	0.213049	0	0	0.0356511	0	0	0	0.0361098	0	0.0406395	0	0	0.000154052	0	0	0.0118719	0.00149197	0	0	0.000257422	0	0	0	0.0222905	0	0	0	0	0	0	0	0	0.00990432	0.109766	0	0	0	0.00163696	0	0.21997	0
Myricetin 3-O-glucoside	0	0	0	0	0	0	0	0	0	0	0	0	0	0	0	0	0	0	0	0	0	0	0	0	0	0	0	0	0	0	0	0	0	0	0	0	0	0	0	0	0.000690999	0.0292495	0	0	0	0	0	0	0
Myricetin 3-O-rutinoside	0	0	0	0	0	0	0	0	0	0	0	0	0	0	0	0	0	0	0	0	0	0	0	0	0	0	0	0	0	0	0	0	0	0	0	0	0	0	0	0	0	0.0338905	0	0	0	0	0	0	0
3-Methoxysinensetin	0	0	0	0	0	0	0	0	0	0	0	0	0	0	0	0	0	0	0	0	0	0	0	0	0	0	0	0	0	0	0	0	0	0	0	0	0	0	0	0	0	0	0	0	0	0	0	0	0
3-Methoxynobiletin	0	0	0	0	0	0	0	0	0	0	0	0	0	0	0	0	0	0	0	0	0	0	0	0	0	0	0	0	0	0	0	0	0	0	0	0	0	0	0	0	0	0	0	0	0	0	0	0	0
Morin	0	0	0	0	0	0	0	0	0	0	0	0	0	0	0	0	0	0	0	0	0	0	0	0	0	0	0	0	0	0	0	0	0	0	0	0	0	0	0	0	0	0	0	0	0	0	0	0.00384788	0
Flavonols	5.11908	0.0430354	0	0.41963	13.7028	1.74918	0.0935276	0	0.264475	0	0.174057	0.0465306	0.0164029	0.0200936	5.56384e-05	0.24761	0.0252942	14.0498	0.113336	0.0139533	0.000190703	0	1.03253	0.057647	0.00820669	0	37.1975	0.0378878	0.000109459	0	0	0.184232	0.0127566	0.234986	0	0.0293967	0	0	0	0	0.0275248	0.345381	0	0.0150723	0	0.243634	0.019069	0.443148	0.300045
Cyanidin 3-O-galactoside	0	0	0	0	0	0	0	0	0	0	0	0	0	0	0	0	0	0	0	0	0	0	0	0	0	0	0	0	0	0	0	0	0	0	0	0	0	0	0	0	0	0	0	3.57163e-05	0	0	0	0	0
Cyanidin 3-O-arabinoside	0	0	0	0	0	0	0	0	0	0	0	0	0	0	0	0	0	0	0	0	0	0	0	0	0	0	0	0	0	0	0	0	0	0	0	0	0	0	0	0	0	0	0	0	0	0	0	0	0
Cyanidin 3-O-xyloside	0	0	0	0	0	0	0	0	0	0	0	0	0	0	0	0	0	0	0	0	0	0	0	0	0	0	0	0	0	0	0	0	0	0	0	0	0	0	0	0	0	0	0	0	0	0	0	0	0
Cyanidin 3-O-glucoside	0	0	0	0	0	0.546104	0	0	0	0	0	0	0	0	0	0	0	0	0	0	0	0	0	0	0	0	0	0	0	0	0	0.00563975	0	0	0	0	0	0	0	0	0	0.270585	0.319785	0.0210726	0	0.235449	0.318894	0.184698	0.245753
Cyanidin 3-O-rutinoside	0	0	0	0	0	0	0	0	0	0	0	0	0	0	0	0	0	0	0	0	0	0	0	0	0	0	0	0	0	0	0	0	0	0	0	0	0	0	0	0	0.0388111	1.73533	2.21549	0.0145008	0	0.923517	2.4393	0	0.0913272
Cyanidin 3-O-sophoroside	0	0	0	0	0	0	0	0	0	0	0	0	0	0	0	0	0	0	0	0	0	0	0	0	0	0	0	0	0	0	0	0	0	0	0	0	0	0	0	0	0.024185	0	0	0	0	0	0	0	0.680987
Cyanidin 3-O-sambubioside	0	0	0	0	0	0	0	0	0	0	0	0	0	0	0	0	0	0	0	0	0	0	0	0	0	0	0	0	0	0	0	0	0	0	0	0	0	0	0	0	0.0301736	0	0	0	0	0	0	0	0
Malvidin 3-O-(6''-p-coumaroyl-glucoside)	0	0	0	0	0	0	0	0	0	0	0	0	0	0	0	0	0	0	0	0	0	0	0	0	0	0	0	0	0	0	0	0.0523691	0	0	0	0	0	0	0	0	0.109063	0	0	0	0	0	0	0	0
Cyanidin 3-O-glucosyl-rutinoside	0	0	0	0	0	0	0	0	0	0	0	0	0	0	0	0	0	0	0	0	0	0	0	0	0	0	0	0	0	0	0	0	0	0	0	0	0	0	0	0	0	0	0	0	0	0	0	0	0.168263
Delphinidin 3-O-sambubioside	0	0	0	0	0	0	0	0	0	0	0	0	0	0	0	0	0	0	0	0	0	0	0	0	0	0	0	0	0	0	0	0	0	0	0	0	0	0	0	0	0.0487155	0	0	0	0	0	0	0	0
Cyanidin 3-O-xylosyl-rutinoside	0	0	0	0	0	0	0	0	0	0	0	0	0	0	0	0	0	0	0	0	0	0	0	0	0	0	0	0	0	0	0	0	0	0	0	0	0	0	0	0	0.001382	0	0	0	0	0	0	0	0
Pelargonidin 3-O-glucoside	0	0	0	0	0	1.72454	0	0	0	0	0	0	0	0	0	0	0	0	0	0	0	0	0	0	0	0	0	0	0	0	0	0	0	0	0	0	0	0	0	0	0.129217	0	0	0	0	0	0	3.02315	0.0304424
Pelargonidin 3-O-rutinoside	0	0	0	0	0	0	0	0	0	0	0	0	0	0	0	0	0	0	0	0	0	0	0	0	0	0	0	0	0	0	0	0	0	0	0	0	0	0	0	0	0	0.0267671	0.034902	0	0	0	0.0211121	0.0846534	0.00774897
Peonidin	0	0	0	0	0	0.186141	0	0	0	0	0	0	0	0	0	0	0	0	0	0	0	0	0	0	0	0	0	0	0	0	0	0	0	0	0	0	0	0	0	0	0	0	0	0	0	0	0	0	0
Pelargonidin	0	0	0	0	0	0.130025	0	0	0	0	0	0	0	0	0	0	0	0	0	0	0	0	0	0	0	0	0	0	0	0	0	0	0	0	0	0	0	0	0	0	0	0	0	0	0	0	0	0.276406	0
Cyanidin	0	0	0	0	0	0.223095	0	0	0	0	0	0	0	0	0	0	0	0	0	0	0	0	0	0	0	0	0	0	0	0	0	0	0	0	0	0	0	0	0	0	0	0	0	0	0	0	0	0.0320657	0.00977847
Peonidin 3-O-glucoside	0	0	0	0	0	0	0	0	0	0	0	0	0	0	0	0	0	0	0	0	0	0	0	0	0	0	0	0	0	0	0	0.0220219	0	0	0	0	0	0	0	0	0	0	0	0.000428596	0	0.01255	0.0129397	0	0
Peonidin 3-O-rutinoside	0	0	0	0	0	0	0	0	0	0	0	0	0	0	0	0	0	0	0	0	0	0	0	0	0	0	0	0	0	0	0	0	0	0	0	0	0	0	0	0	0	0.0137073	0.0182664	0.000714327	0	0.132321	0.126332	0	0
Delphinidin 3-O-glucoside	0	0	0	0	0	1.98459	0	0	0	0	0	0	0	0	0	0	0	0	0	0	0	0	0	0	0	0	0	0	0	0	0	0.0284673	0	0	0	0	0	0	0	0	0	0.935552	1.11146	0	0	0	0	0	0.00387449
Delphinidin 3-O-rutinoside	0	0	0	0	0	0	0	0	0	0	0	0	0	0	0	0	0	0	0	0	0	0	0	0	0	0	0	0	0	0	0	0	0	0	0	0	0	0	0	0	0	3.29094	0	0	0	0	0	0	0
Petunidin 3-O-glucoside	0	0	0	0	0	0.109495	0	0	0	0	0	0	0	0	0	0	0	0	0	0	0	0	0	0	0	0	0	0	0	0	0	0.0375984	0	0	0	0	0	0	0	0	0	0	0	0	0	0	0	0	0
Petunidin 3-O-rutinoside	0	0	0	0	0	0	0	0	0	0	0	0	0	0	0	0	0	0	0	0	0	0	0	0	0	0	0	0	0	0	0	0	0	0	0	0	0	0	0	0	0	0.044144	0.0613791	0	0	0	0	0	0
Malvidin 3-O-glucoside	0	0	0	0	0	0.0821209	0	0	0	0	0	0	0	0	0	0	0	0	0	0	0	0	0	0	0	0	0	0	0	0	0	0.267754	0.00107424	0	0	0	0	0	0	0	0	0	0	0	0	0	0	0	0.011439
Cyanidin 3,5-O-diglucoside	0	0	0	0	0	0.270999	0	0	0	0	0	0	0	0	0	0	0	0	0	0	0	0	0	0	0	0	0	0	0	0	0	0	0	0	0	0	0	0	0	0	0	0	0	0	0	0	0	0	0
Pelargonidin 3,5-O-diglucoside	0	0	0	0	0	0.210777	0	0	0	0	0	0	0	0	0	0	0	0	0	0	0	0	0	0	0	0	0	0	0	0	0	0	0	0	0	0	0	0	0	0	0	0	0	0	0	0	0	0	0
Delphinidin 3-O-feruloyl-glucoside	0	0	0	0	0	0.150555	0	0	0	0	0	0	0	0	0	0	0	0	0	0	0	0	0	0	0	0	0	0	0	0	0	0	0	0	0	0	0	0	0	0	0	0	0	0	0	0	0	0	0
Cyanidin 3-O-(6''-malonyl-glucoside)	0	0	0	0	0	0	0	0	0	0	0	0	0	0	0	0	0	0.13252	0	0	0	0	0	0	0	0	0	0	0	0	0	0	0	0	0	0	0	0	0	0	0	0	0	0	0	0	0	0	0
Delphinidin 3-O-glucosyl-glucoside	0	0	0	0	0	0	0	0	0	0	0	0	0	0	0	0	0	0.574254	0	0	0	0	0	0	0	0	0	0	0	0	0	0	0	0	0	0	0	0	0	0	0	0	0	0	0	0	0	0	0
Cyanidin 3-O-(6''-malonyl-3''-glucosyl-glucoside)	0	0	0	0	0	0	0	0	0	0	0	0	0	0	0	0	0	0.0883468	0	0	0	0	0	0	0	0	0	0	0	0	0	0	0	0	0	0	0	0	0	0	0	0	0	0	0	0	0	0	0
Delphinidin 3-O-(6''-acetyl-glucoside)	0	0	0	0	0	0	0	0	0	0	0	0	0	0	0	0	0	0	0	0	0	0	0	0	0	0	0	0	0	0	0	0.0112795	0	0	0	0	0	0	0	0	0	0	0	0	0	0	0	0	0
Cyanidin 3-O-(6''-acetyl-glucoside)	0	0	0	0	0	0	0	0	0	0	0	0	0	0	0	0	0	0	0	0	0	0	0	0	0	0	0	0	0	0	0	0.00214848	0	0	0	0	0	0	0	0	0	0	0	0	0	0	0	0	0
Petunidin 3-O-(6''-acetyl-glucoside)	0	0	0	0	0	0	0	0	0	0	0	0	0	0	0	0	0	0	0	0	0	0	0	0	0	0	0	0	0	0	0	0.0153079	0	0	0	0	0	0	0	0	0	0	0	0	0	0	0	0	0
Malvidin 3-O-(6''-acetyl-glucoside)	0	0	0	0	0	0	0	0	0	0	0	0	0	0	0	0	0	0	0	0	0	0	0	0	0	0	0	0	0	0	0	0.094533	0	0	0	0	0	0	0	0	0	0	0	0	0	0	0	0	0
Peonidin 3-O-(6''-acetyl-glucoside)	0	0	0	0	0	0	0	0	0	0	0	0	0	0	0	0	0	0	0	0	0	0	0	0	0	0	0	0	0	0	0	0.0126223	0	0	0	0	0	0	0	0	0	0	0	0	0	0	0	0	0
Peonidin 3-O-(6''-p-coumaroyl-glucoside)	0	0	0	0	0	0	0	0	0	0	0	0	0	0	0	0	0	0	0	0	0	0	0	0	0	0	0	0	0	0	0	0.0139651	0	0	0	0	0	0	0	0	0	0	0	0	0	0	0	0	0
Petunidin 3-O-(6''-p-coumaroyl-glucoside)	0	0	0	0	0	0	0	0	0	0	0	0	0	0	0	0	0	0	0	0	0	0	0	0	0	0	0	0	0	0	0	0.0104738	0	0	0	0	0	0	0	0	0	0.0588228	0.0783244	0	0	0	0	0	0
Cyanidin 3-O-(6''-p-coumaroyl-glucoside)	0	0	0	0	0	0	0	0	0	0	0	0	0	0	0	0	0	0	0	0	0	0	0	0	0	0	0	0	0	0	0	0	0	0	0	0	0	0	0	0	0	0.0160818	0.0186131	0.00842905	0	0	0	0	0
Vitisin A	0	0	0	0	0	0	0	0	0	0	0	0	0	0	0	0	0	0	0	0	0	0	0	0	0	0	0	0	0	0	0	0.00832535	0	0	0	0	0	0	0	0	0	0	0	0	0	0	0	0	0
Delphinidin 3-O-(6''-p-coumaroyl-glucoside)	0	0	0	0	0	0	0	0	0	0	0	0	0	0	0	0	0	0	0	0	0	0	0	0	0	0	0	0	0	0	0	0.00483407	0	0	0	0	0	0	0	0	0	0	0	0	0	0	0	0	0
Pigment A	0	0	0	0	0	0	0	0	0	0	0	0	0	0	0	0	0	0	0	0	0	0	0	0	0	0	0	0	0	0	0	0.00187992	0	0	0	0	0	0	0	0	0	0	0	0	0	0	0	0	0
Pinotin A	0	0	0	0	0	0	0	0	0	0	0	0	0	0	0	0	0	0	0	0	0	0	0	0	0	0	0	0	0	0	0	0.00590831	0	0	0	0	0	0	0	0	0	0	0	0	0	0	0	0	0
Malvidin 3-O-(6''-caffeoyl-glucoside)	0	0	0	0	0	0	0	0	0	0	0	0	0	0	0	0	0	0	0	0	0	0	0	0	0	0	0	0	0	0	0	0.00483407	0	0	0	0	0	0	0	0	0	0	0	0.00164295	0	0	0	0	0
Cyanidin 3-O-(6''-succinyl-glucoside)	0	0	0	0	0	0	0	0	0	0	0	0	0	0	0	0	0	0	0	0	0	0	0	0	0	0	0	0	0	0	0	0	0	0	0	0	0	0	0	0	0	0	0	0	0	0	0	0.0782402	0
Pelargonidin 3-O-(6''-succinyl-glucoside)	0	0	0	0	0	0	0	0	0	0	0	0	0	0	0	0	0	0	0	0	0	0	0	0	0	0	0	0	0	0	0	0	0	0	0	0	0	0	0	0	0	0	0	0	0	0	0	0.669531	0
Pelargonidin 3-O-arabinoside	0	0	0	0	0	0	0	0	0	0	0	0	0	0	0	0	0	0	0	0	0	0	0	0	0	0	0	0	0	0	0	0	0	0	0	0	0	0	0	0	0	0	0	0	0	0	0	0.0269352	0
Pelargonidin 3-O-(6''-malonyl-glucoside)	0	0	0	0	0	0	0	0	0	0	0	0	0	0	0	0	0	0	0	0	0	0	0	0	0	0	0	0	0	0	0	0	0	0	0	0	0	0	0	0	0	0	0	0	0	0	0	0.306548	0
Pelargonidin 3-O-sophoroside	0	0	0	0	0	0	0	0	0	0	0	0	0	0	0	0	0	0	0	0	0	0	0	0	0	0	0	0	0	0	0	0	0	0	0	0	0	0	0	0	0	0	0	0	0	0	0	0	0.0551653
Pelargonidin 3-O-glucosyl-rutinoside	0	0	0	0	0	0	0	0	0	0	0	0	0	0	0	0	0	0	0	0	0	0	0	0	0	0	0	0	0	0	0	0	0	0	0	0	0	0	0	0	0	0	0	0	0	0	0	0	0.013653
Anthocyanins	0	0	0	0	0	5.61844	0	0	0	0	0	0	0	0	0	0	0	0.795121	0	0	0	0	0	0	0	0	6.41356	0	0	0	0	0.599962	0.00107424	0.601037	0	0	0	0	0	0	0.381547	6.39193	3.85822	0.0468241	0	1.30384	2.91857	4.68223	1.31843
Daidzein	0	0	0	0	0	0.109495	0	0	0	0	0	0	0	0	0	0	0	0	0	0	0	0	0	0	0	0	0	0	0	0	0	0	0	0	0	0	0	0	0	0	0	0	0	0	0	0	0	0	0
Glycitin	0	0	0	0	0	0	0	0	0	0	0	0	0	0	0	0	0	0	0	0	0	0	0	0	0	0	0	0	0	0	0	0	0	0	0	0	0	0	0	0	0	0	0	0	0	0	0	0	0
6''-O-Malonylgenistin	0	0	0	0	0	0	0	0	0	0	0	0	0	0	0	0	0	0	0	0	0	0	0	0	0	0	0	0	0	0	0	0	0	0	0	0	0	0	0	0	0	0	0	0	0	0	0	0	0
Daidzin	0	0	0	0	0	0	0	0	0	0	0	0	0	0	0	0	0	0	0	0	0	0	0	0	0	0	0	0	0	0	0	0	0	0	0	0	0	0	0	0	0	0	0	0	0	0	0	0	0
Genistin	0	0	0	0	0	0	0	0	0	0	0	0	0	0	0	0	0	0	0	0	0	0	0	0	0	0	0	0	0	0	0	0	0	0	0	0	0	0	0	0	0	0	0	0	0	0	0	0	0
6''-O-Acetylgenistin	0	0	0	0	0	0	0	0	0	0	0	0	0	0	0	0	0	0	0	0	0	0	0	0	0	0	0	0	0	0	0	0	0	0	0	0	0	0	0	0	0	0	0	0	0	0	0	0	0
Glycitein	0	0	0	0	0	0	0	0	0	0	0	0	0	0	0	0	0	0	0	0	0	0	0	0	0	0	0	0	0	0	0	0	0	0	0	0	0	0	0	0	0	0	0	0	0	0	0	0	0
6''-O-Acetyldaidzin	0	0	0	0	0	0	0	0	0	0	0	0	0	0	0	0	0	0	0	0	0	0	0	0	0	0	0	0	0	0	0	0	0	0	0	0	0	0	0	0	0	0	0	0	0	0	0	0	0
6''-O-Acetylglycitin	0	0	0	0	0	0	0	0	0	0	0	0	0	0	0	0	0	0	0	0	0	0	0	0	0	0	0	0	0	0	0	0	0	0	0	0	0	0	0	0	0	0	0	0	0	0	0	0	0
6''-O-Malonyldaidzin	0	0	0	0	0	0	0	0	0	0	0	0	0	0	0	0	0	0	0	0	0	0	0	0	0	0	0	0	0	0	0	0	0	0	0	0	0	0	0	0	0	0	0	0	0	0	0	0	0
6''-O-Malonylglycitin	0	0	0	0	0	0	0	0	0	0	0	0	0	0	0	0	0	0	0	0	0	0	0	0	0	0	0	0	0	0	0	0	0	0	0	0	0	0	0	0	0	0	0	0	0	0	0	0	0
Formononetin	0	0	0	0	0	0	0	0	0	0	0	0	0	0	0	0	0	0	0	0	0	0	0	0	0	0	0	0	0	0	0	0	0	0	0	0	0	0	0	0	0	0	0	0	0	0	0	0	0
Coumestrol	0	0	0	0	0	0	0	0	0	0	0	0	0	0	0	0	0	0	0	0	0	0	0	0	0	0	0	0	0	0	0	0	0	0	0	0	0	0	0	0	0	0	0	0	0	0	0	0	0
Biochanin A	0	0	0	0	0	0	0	0	0	0	0	0	0	0	0	0	0	0	0	0	0	0	0	0	0	0	0	0.000578911	0	0	0	0	0	0	0	0	0	0	0	0	0	0	0	0	0	0	0	0	0
Genistein	0	0	0	0	0	0.0821209	0	0	0	0	0	0	0	0	0	0	0	0	0	0	0	0	0	0	0	0	0	0	0	0	0	0	0	0	0	0	0	0	0	0	0	0	0	0	0	0	0	0	0
Isoflavonoids	0	0	0	0	0	0.191615	0	0	0	0	0	0	0	0	0	0	0	0	0	0	0	0	0	0	0	0	0.191615	0.000578911	0	0	0	0	0	0.000578911	0	0	0	0	0	0	0	0	0	0	0	0	0	0	0
Naringenin 7-O-glucoside	0	0	0	0	0	0	0	0	0	0	0	0	0	0	0	0	0	0	0	0	0	0	0	0.0415517	0	0	0	0	0	0	0	0	0	0	0	0	0	0	0	0	0	0	0	0	0	0	0	0	0
Naringenin	0	0	0	0	0	0	0	0	0	0	0	0	0	0	0	0	0	0	0	0	0	0	0	0.284926	0	0	0	0	0	0	0	0.0013428	0	0	0	0	0	0	0	0	0	0	0	0	0	0	0	0	0
8-Prenylnaringenin	0	0	0	0	0	0	0	0	0	0	0	0	0	0	0	0	0	0	0	0	0	0	0	0	0	0	0	0.000401378	0	0	0	0	0	0	0	0	0	0	0	0	0	0	0	0	0	0	0	0	0
6-Prenylnaringenin	0	0	0	0	0	0	0	0	0	0	0	0	0	0	0	0	0	0	0	0	0	0	0	0	0	0	0	0.000999586	0	0	0	0	0	0	0	0	0	0	0	0	0	0	0	0	0	0	0	0	0
6-Geranylnaringenin	0	0	0	0	0	0	0	0	0	0	0	0	0	0	0	0	0	0	0	0	0	0	0	0	0	0	0	0.000165569	0	0	0	0	0	0	0	0	0	0	0	0	0	0	0	0	0	0	0	0	0
Hesperidin	0	0	0	0	0	0	0	0	0	0	0	0	0	0	0	0	0	0	0	0	0	0	0	0	0	0	0	0	0	0	0	0	0	0	0	0	0	0	0	0	0	0	0	0	0	0	0	0	0
Hesperetin	0	0	0	0	0	0	0	0	0	0	0	0	0	0	0	0	0	0	0	0	0	0	0	0	0	0	0	0	0	0	0	0.0013428	0	0	0	0	0	0	0	0	0	0	0	0	0	0	0	0	0
Eriodictyol	0	0	0	0	0	0	0	0	0	0	0	0	0	0	0	0	0	0	0	0	0	0	0	0	0	0	0	0	0	0	0	0	0	0	0	0	0	0	0	0	0	0	0	0	0	0	0	0	0
Naringin	0	0	0	0	0	0	0	0	0	0	0	0	0	0	0	0	0	0	0	0	0	0	0	0	0	0	0	2.89455	0	0	0	0.020142	0.00617687	0	0	0	0	0	0	0	0	0	0	0	0	0	0	0	0
Eriocitrin	0	0	0	0	0	0	0	0	0	0	0	0	0	0	0	0	0	0	0	0	0	0	0	0	0	0	0	0	0	0	0	0	0	0	0	0	0	0	0	0	0	0	0	0	0	0	0	0	0
Narirutin	0	0	0	0	0	0	0	0	0	0	0	0	0	0	0	0	0	0	0	0	0	0	0	0	0	0	0	0	0	0	0	0	0	0	0	0	0	0	0	0	0	0	0	0	0	0	0	0	0
Neohesperidin	0	0	0	0	0	0	0	0	0	0	0	0	0	0	0	0	0	0	0	0	0	0	0	0	0	0	0	0	0	0	0	0	0	0	0	0	0	0	0	0	0	0	0	0	0	0	0	0	0
Neoeriocitrin	0	0	0	0	0	0	0	0	0	0	0	0	0	0	0	0	0	0	0	0	0	0	0	0	0	0	0	0	0	0	0	0	0	0	0	0	0	0	0	0	0	0	0	0	0	0	0	0	0
Didymin	0	0	0	0	0	0	0	0	0	0	0	0	0	0	0	0	0	0	0	0	0	0	0	0	0	0	0	0	0	0	0	0	0	0	0	0	0	0	0	0	0	0	0	0	0	0	0	0	0
Poncirin	0	0	0	0	0	0	0	0	0	0	0	0	0	0	0	0	0	0	0	0	0	0	0	0	0	0	0	0	0	0	0	0	0	0	0	0	0	0	0	0	0	0	0	0	0	0	0	0	0
Isoxanthohumol	0	0	0	0	0	0	0	0	0	0	0	0	0	0	0	0	0	0	0	0	0	0	0	0	0	0	0	0.0154376	0	0	0	0	0	0	0	0	0	0	0	0	0	0	0	0	0	0	0	0	0
Flavanones	0	0	0	0	0	0	0	0	0	0	0	0	0	0	0	0	0	0	0	0	0	0	0	0.326477	0	0	0.326477	2.91156	0	0	0	0.0228276	0.00617687	2.94056	0	0	0	0	0	0	0	0	0	0	0	0	0	0	0
Xanthohumol	0	0	0	0	0	0	0	0	0	0	0	0	0	0	0	0	0	0	0	0	0	0	0	0	0	0	0	0.000544176	0	0	0	0	0	0	0	0	0	0	0	0	0	0	0	0	0	0	0	0	0
Chalcones	0	0	0	0	0	0	0	0	0	0	0	0	0	0	0	0	0	0	0	0	0	0	0	0	0	0	0	0.000544176	0	0	0	0	0	0.000544176	0	0	0	0	0	0	0	0	0	0	0	0	0	0	0
Phloridzin	0	0	0	0	0	0	0	0	0	0	0	0	0	0	0	0	0	0	0	0	0	0	0	0	0	0	0	0	0	0	0	0	0	0	0	0	0	0	0	0	0	0	0	0	0	0	0	0	0
Phloretin 2'-O-xylosyl-glucoside	0	0	0	0	0	0	0	0	0	0	0	0	0	0	0	0	0	0	0	0	0	0	0	0	0	0	0	0	0	0	0	0	0	0	0	0	0	0	0	0	0	0	0	0	0	0	0	0	0
3-Hydroxyphloretin 2'-O-glucoside	0	0	0	0	0	0	0	0	0	0	0	0	0	0	0	0	0	0	0	0	0	0	0	0	0	0	0	0	0	0	0	0	0	0	0	0	0	0	0	0	0	0	0	0	0	0	0	0	0
Dihydrochalcones	0	0	0	0	0	0	0	0	0	0	0	0	0	0	0	0	0	0	0	0	0	0	0	0	0	0	0	0	0	0	0	0	0	0	0	0	0	0	0	0	0	0	0	0	0	0	0	0	0
Dihydroquercetin 3-O-rhamnoside	0	0	0	0	0	0	0	0	0	0	0	0	0	0	0	0	0	0	0	0	0	0	0	0	0	0	0	0	0	0	0	0.0260503	0.00725111	0	0	0	0	0	0	0	0	0	0	0	0	0	0	0	0
Dihydromyricetin 3-O-rhamnoside	0	0	0	0	0	0	0	0	0	0	0	0	0	0	0	0	0	0	0	0	0	0	0	0	0	0	0	0	0	0	0	0.120046	0.00805679	0	0	0	0	0	0	0	0	0	0	0	0	0	0	0	0
Dihydroflavonols	0	0	0	0	0	0	0	0	0	0	0	0	0	0	0	0	0	0	0	0	0	0	0	0	0	0	0	0	0	0	0	0.146096	0.0153079	0.161404	0	0	0	0	0	0	0	0	0	0	0	0	0	0	0
FLAVONOIDS	5.11908	0.0445724	0	0.45113	13.8172	8.27094	0.618655	0.00107077	0.313451	0	0.197728	0.11097	0.0164029	0.0200936	8.25603e-05	0.38689	0.363956	14.8855	0.113336	0.0142324	0.0175567	6.65878e-05	1.72257	0.410836	0.0116885	0.000201155	46.9083	3.1876	0.0894279	0.00346631	0	3.0076	0.0910812	6.37918	1.43002	0.0293967	0.00124285	0	0.000765815	0	1.14798	8.23313	3.85822	0.652573	0.762872	8.77655	3.19422	14.7411	1.7242
Secoisolariciresinol	0	0	1.36012e-07	0	0	0	0	0	0	0	0	0	0	3.18946e-05	0	0	0	0	0	0.000279066	0	0	0	0.000296798	0	7.18412e-06	0	0	0	0	0	0.000537119	0.000181278	0	0	0	0	6.6813e-07	0	0	0	0	0	0	0.00898458	0	0	0	0
1-Acetoxypinoresinol	0	0	0	0	0	0	0	0	0	0	0	0	0	0	0	0	0	0	0	0	0	0	0	0	0	0	0	0	0	0	0	0	0	0	0	0	0	0	0	0	0	0	0	0	0	0	0	0	0
Matairesinol	0	0	0	0	0	0	0	0	0	0	0	0	0	3.18946e-05	0	0	0	0	0	0	0	0	0	0	0	0	0	0	0	0	0	0.000106618	4.16268e-05	0	0	0	0	9.54472e-07	0	0	0	0	0	0	0	0	0	0	0
Lariciresinol	0	0	1.63215e-06	0	0	0	0	0	0	0	0	0	0	0.000318946	0	0	0	0	0	0.000139533	0	0	0	0.00296798	0	1.79603e-06	0	0	0	0	0	0.000143411	0.00010071	0	0	0	0	5.72683e-06	0	0	0	0	0	0	0.00081678	0	0	0	0
Pinoresinol	0	0	5.44049e-07	0	0	0	0	0	0	0	0	0	0	6.37893e-05	0	0	0	0	0	0.000139533	0	0	0	0.00148399	0	3.59206e-06	0	0	0	0	0	0	0	0	0	0	0	3.81789e-07	0	0	0	0	0	0	0.000653424	0	0	0	0
Syringaresinol	0	0	5.44049e-08	0	0	0	0	0	0	0	0	0	0	6.37893e-05	0	0	0	0	0	0	0	0	0	0.000593595	0	0	0	0	0	0	0	9.2116e-05	3.89412e-05	0	0	0	0	7.63577e-06	0	0	0	0	0	0	0.000653424	0	0	0	0
Isolariciresinol	0	0	0	0	0	0	0	0	0	0	0	0	0	0	0	0	0	0	0	0	0	0	0	0	0	0	0	0	0	0	0	0.00187992	0.000805679	0	0	0	0	0	0	0	0	0	0	0	0	0	0	0	0
Sesamin	0	0	0	0	0	0	0	0	0	0	0	0	0	0	0	0	0	0	0	0	0	0	0	0	0	0	0	0	0	0	0	0	0	0	0	0	0	0	0	0	0	0	0	0	0	0	0	0	0
Sesamolin	0	0	0	0	0	0	0	0	0	0	0	0	0	0	0	0	0	0	0	0	0	0	0	0	0	0	0	0	0	0	0	0	0	0	0	0	0	0	0	0	0	0	0	0	0	0	0	0	0
Sesaminol	0	0	0	0	0	0	0	0	0	0	0	0	0	0	0	0	0	0	0	0	0	0	0	0	0	0	0	0	0	0	0	0	0	0	0	0	0	0	0	0	0	0	0	0	0	0	0	0	0
Sesamolinol	0	0	0	0	0	0	0	0	0	0	0	0	0	0	0	0	0	0	0	0	0	0	0	0	0	0	0	0	0	0	0	0	0	0	0	0	0	0	0	0	0	0	0	0	0	0	0	0	0
Sesamol	0	0	0	0	0	0	0	0	0	0	0	0	0	0	0	0	0	0	0	0	0	0	0	0	0	0	0	0	0	0	0	0	0	0	0	0	0	0	0	0	0	0	0	0	0	0	0	0	0
Episesamin	0	0	0	0	0	0	0	0	0	0	0	0	0	0	0	0	0	0	0	0	0	0	0	0	0	0	0	0	0	0	0	0	0	0	0	0	0	0	0	0	0	0	0	0	0	0	0	0	0
Episesaminol	0	0	0	0	0	0	0	0	0	0	0	0	0	0	0	0	0	0	0	0	0	0	0	0	0	0	0	0	0	0	0	0	0	0	0	0	0	0	0	0	0	0	0	0	0	0	0	0	0
Isohydroxymatairesinol	0	0	0	0	0	0	0	0	0	0	0	0	0	0	0	0	0	0	0	0	0	0	0	0	0	0	0	0	0	0	0	0	0	0	0	0	0	0	0	0	0	0	0	0	0	0	0	0	0
Arctigenin	0	0	0	0	0	0	0	0	0	0	0	0	0	0	0	0	0	0	0	0	0	0	0	0	0	0	0	0	0	0	0	0	0	0	0	0	0	0	0	0	0	0	0	0	0	0	0	0	0
7-Hydroxymatairesinol	0	0	0	0	0	0	0	0	0	0	0	0	0	0	0	0	0	0	0	0	0	0	0	0	0	0	0	0	0	0	0	0	0	0	0	0	0	0	0	0	0	0	0	0	0	0	0	0	0
Secoisolariciresinol-sesquilignan	0	0	0	0	0	0	0	0	0	0	0	0	0	0	0	0	0	0	0	0	0	0	0	0	0	0	0	0	0	0	0	0	0	0	0	0	0	0	0	0	0	0	0	0	0	0	0	0	0
Cyclolariciresinol	0	0	0	0	0	0	0	0	0	0	0	0	0	0	0	0	0	0	0	0	0	0	0	0	0	0	0	0	0	0	0	0	0	0	0	0	0	0	0	0	0	0	0	0	0	0	0	0	0
7-Oxomatairesinol	0	0	0	0	0	0	0	0	0	0	0	0	0	0	0	0	0	0	0	0	0	0	0	0	0	0	0	0	0	0	0	0	0	0	0	0	0	0	0	0	0	0	0	0	0	0	0	0	0
Todolactol A	0	0	0	0	0	0	0	0	0	0	0	0	0	0	0	0	0	0	0	0	0	0	0	0	0	0	0	0	0	0	0	0	0	0	0	0	0	0	0	0	0	0	0	0	0	0	0	0	0
Conidendrin	0	0	0	0	0	0	0	0	0	0	0	0	0	0	0	0	0	0	0	0	0	0	0	0	0	0	0	0	0	0	0	0	0	0	0	0	0	0	0	0	0	0	0	0	0	0	0	0	0
7-Hydroxysecoisolariciresinol	0	0	0	0	0	0	0	0	0	0	0	0	0	0	0	0	0	0	0	0	0	0	0	0	0	0	0	0	0	0	0	0	0	0	0	0	0	0	0	0	0	0	0	0	0	0	0	0	0
Nortrachelogenin	0	0	0	0	0	0	0	0	0	0	0	0	0	0	0	0	0	0	0	0	0	0	0	0	0	0	0	0	0	0	0	0	0	0	0	0	0	0	0	0	0	0	0	0	0	0	0	0	0
Lariciresinol-sesquilignan	0	0	0	0	0	0	0	0	0	0	0	0	0	0	0	0	0	0	0	0	0	0	0	0	0	0	0	0	0	0	0	0	0	0	0	0	0	0	0	0	0	0	0	0	0	0	0	0	0
Dimethylmatairesinol	0	0	0	0	0	0	0	0	0	0	0	0	0	0	0	0	0	0	0	0	0	0	0	0	0	0	0	0	0	0	0	0	0	0	0	0	0	0	0	0	0	0	0	0	0	0	0	0	0
Medioresinol	0	0	1.0881e-07	0	0	0	0	0	0	0	0	0	0	3.18946e-05	0	0	0	0	0	0	0	0	0	0.000593595	0	0	0	0	0	0	0	0	0	0	0	0	0	2.86342e-07	0	0	0	0	0	0	0.00040839	0	0	0	0
Lignans	0	0	2.47542e-06	0	0	0	0	0	0	0	0	0	0	0.000542209	0	0	0	0	0	0.000558132	0	0	0	0.00593595	0	1.25722e-05	0.00705134	0	0	0	0	0.00275918	0.00116823	0.00392742	0	0	0	1.56533e-05	0	0	0	0	0	0	0.0115166	0	0	0	0
Piceatannol	0	0	0	0	0	0	0	0	0	0	0	0	0	0	0	0	0	0	0	0	0	0	0	0	0	0	0	0	0	0	0	0.0155765	0	0	0	0	0	0	0	0	0	0	0	0	0	0	0	0	0
e-Viniferin	0	0	0	0	0	0	0	0	0	0	0	0	0	0	0	0	0	0	0	0	0	0	0	0	0	0	0	0	0	0	0	0.0040284	0.000149588	0	0	0	0	0	0	0	0	0	0	0	0	0	0	0	0
d-Viniferin	0	0	0	0	0	0	0	0	0	0	0	0	0	0	0	0	0	0	0	0	0	0	0	0	0	0	0	0	0	0	0	0.0171878	0	0	0	0	0	0	0	0	0	0	0	0	0	0	0	0	0
Pallidol	0	0	0	0	0	0	0	0	0	0	0	0	0	0	0	0	0	0	0	0	0	0	0	0	0	0	0	0	0	0	0	0.00537119	1.83158e-05	0	0	0	0	0	0	0	0	0	0	0	0	0	0	0	0
Piceatannol 3-O-glucoside	0	0	0	0	0	0	0	0	0	0	0	0	0	0	0	0	0	0	0	0	0	0	0	0	0	0	0	0	0	0	0	0.0255132	0.0123537	0	0	0	0	0	0	0	0	0	0	0	0	0	0	0	0
Resveratrol	0	0	0	0	0	0	0	0	0	0	0	0	0	0	0	0	0	0	0	0	0	0	0	0	0	0	0	0	0	0	0	0.00725111	0.00107424	0	0	0	0	0	0	0	0.0180811	0	0	0	0	0	0	0.022446	0
Resveratrol 3-O-glucoside	0	0	0	0	0	0	0.00772246	0	0	0	0	0	0	0	0	0	0	0	0	0	0	0	0	0	0	0	0	0	0	0	0	0.0166507	0.00671399	0	0	0	0	0	0	0	0	0	0	0	0	0	0	0	0
Stilbenes	0	0	0	0	0	0	0.00772246	0	0	0	0	0	0	0	0	0	0	0	0	0	0	0	0	0	0	0	0.00772246	0	0	0	0	0.0915789	0.0203099	0.111889	0	0	0	0	0	0	0.0180811	0	0	0	0	0	0	0.022446	0
Bergapten	0	0	0	0	0	0	0	0	0	0	0	0	0	0	0	0	0	0	0	0	0.000365944	0	0	0	0	0	0	0	0	0	0	0	0	0	0	0	0	0	0	0	0	0	0	0	0	0	0	0	0
Psoralen	0	0	0	0	0	0	0	0	0	0	0	0	0	0	0	0	0	0	0	0	0.000187267	0	0	0	0	0	0	0	0	0	0	0	0	0	0	0	0	0	0	0	0	0	0	0	0	0	0	0	0
Xanthotoxin	0	0	0	0	0	0	0	0	0	0	0	0	0	0	0	0	0	0	0	0	8.81932e-05	0	0	0	0	0	0	0	0	0	0	0	0	0	0	0	0	0	0	0	0	0	0	0	0	0	0	0	0
Isopimpinellin	0	0	0	0	0	0	0	0	0	0	0	0	0	0	0	0	0	0	0	0	0.000157488	0	0	0	0	0	0	0	0	0	0	0	0	0	0	0	0	0	0	0	0	0	0	0	0	0	0	0	0
Furanocoumarins	0	0	0	0	0	0	0	0	0	0	0	0	0	0	0	0	0	0	0	0	0.000798893	0	0	0	0	0	0.000798893	0	0	0	0	0	0	0	0	0	0	0	0	0	0	0	0	0	0	0	0	0	0
Tyrosol	0	0	0	0	0	0	0	0	0	0	0	0	0	0	0	0	0	0	0	0	0	0	0	0	0	0.00267968	0	0.123501	0.0627199	0	0	0.0837906	0.00563975	0	0	0	0	0	0	0	0	0	0	0	0	0	0	0	0
Hydroxytyrosol	0	0	0	0	0	0	0	0	0	0	0	0	0	0	0	0	0	0	0	0	0	0	0	0	0	0.0199611	0	0	0	0	0	0.0142337	0.00563975	0	0	0	0	0	0	0	0	0	0	0	0	0	0	0	0
Oleuropein	0	0	0	0	0	0	0	0	0	0	0	0	0	0	0	0	0	0	0	0	0	0	0	0	0	0.0199647	0	0	0	0	0	0	0	0	0	0	0	0	0	0	0	0	0	0	0	0	0	0	0
Demethyloleuropein	0	0	0	0	0	0	0	0	0	0	0	0	0	0	0	0	0	0	0	0	0	0	0	0	0	0.00466968	0	0	0	0	0	0	0	0	0	0	0	0	0	0	0	0	0	0	0	0	0	0	0
3,4-DHPEA-EA	0	0	0	0	0	0	0	0	0	0	0	0	0	0	0	0	0	0	0	0	0	0	0	0	0	0.0062861	0	0	0	0	0	0	0	0	0	0	0	0	0	0	0	0	0	0	0	0	0	0	0
Ligstroside	0	0	0	0	0	0	0	0	0	0	0	0	0	0	0	0	0	0	0	0	0	0	0	0	0	0	0	0	0	0	0	0	0	0	0	0	0	0	0	0	0	0	0	0	0	0	0	0	0
3,4-DHPEA-EDA	0	0	0	0	0	0	0	0	0	0	0	0	0	0	0	0	0	0	0	0	0	0	0	0	0	0	0	0	0	0	0	0	0	0	0	0	0	0	0	0	0	0	0	0	0	0	0	0	0
p-HPEA-EDA	0	0	0	0	0	0	0	0	0	0	0	0	0	0	0	0	0	0	0	0	0	0	0	0	0	0	0	0	0	0	0	0	0	0	0	0	0	0	0	0	0	0	0	0	0	0	0	0	0
p-HPEA-EA	0	0	0	0	0	0	0	0	0	0	0	0	0	0	0	0	0	0	0	0	0	0	0	0	0	0	0	0	0	0	0	0	0	0	0	0	0	0	0	0	0	0	0	0	0	0	0	0	0
Ligstroside-aglycone	0	0	0	0	0	0	0	0	0	0	0	0	0	0	0	0	0	0	0	0	0	0	0	0	0	0	0	0	0	0	0	0	0	0	0	0	0	0	0	0	0	0	0	0	0	0	0	0	0
Oleoside 11-methylester	0	0	0	0	0	0	0	0	0	0	0	0	0	0	0	0	0	0	0	0	0	0	0	0	0	0.000581914	0	0	0	0	0	0	0	0	0	0	0	0	0	0	0	0	0	0	0	0	0	0	0
Oleuropein-aglycone	0	0	0	0	0	0	0	0	0	0	0	0	0	0	0	0	0	0	0	0	0	0	0	0	0	0.0210135	0	0	0	0	0	0	0	0	0	0	0	0	0	0	0	0	0	0	0	0	0	0	0
Tyrosols	0	0	0	0	0	0	0	0	0	0	0	0	0	0	0	0	0	0	0	0	0	0	0	0	0	0.0751566	0.0751566	0.123501	0.0627199	0	0	0.0980243	0.0112795	0.295525	0	0	0	0	0	0	0	0	0	0	0	0	0	0	0
3,4-Dihydroxyphenylglycol	0	0	0	0	0	0	0	0	0	0	0	0	0	0	0	0	0	0	0	0	0	0	0	0	0	0.000653755	0	0	0	0	0	0	0	0	0	0	0	0	0	0	0	0	0	0	0	0	0	0	0
Catechol	0	0	0	0	0	0	0	0	0	0	0	0	0	0	0	0	0	0	0	0	0	0	0	0	0	0	0	0.000424535	0	0	0	0	0	0	0	0	0	0	0	0	0	0	0	0	0	0	0	0	0
Pyrogallol	0	0	0	0	0	0	0	0	0	0	0	0	0	0	0	0	0	0	0	0	0	0	0	0	0	0	0	0.00181392	0	0	0	0	0	0	0	0	0	0	0	0	0	0	0	0	0	0	0	0	0
Phenol	0	0	0	0	0	0	0	0	0	0	0	0	0	0	0	0	0	0	0	0	0	0	0	0	0	0	0	0	0	0	0	0	0	0	0	0	0	0	0	0	0	0	0	0	0	0	0	0	0
Phlorin	0	0	0	0	0	0	0	0	0	0	0	0	0	0	0	0	0	0	0	0	0	0	0	0	0	0	0	0	0	0	0	0	0	0	0	0	0	0	0	0	0	0	0	0	0	0	0	0	0
3-Methoxyacetophenone	0	0	0	0	0	0	0	0	0	0	0	0	0	0	0	0	0	0	0	0	0	0	0	0	0	0	0	0	0	0	0	0	0	0	0	0	0	0	0	0	0	0	0	0	0	0	0	0	0
2-Methoxy-5-prop-1-enylphenol	0	0	0	0	0	0	0	0	0	0	0	0	0	0	0	0	0	0	0	0	0	0	0	0	0	0	0	0	0	0	0	0	0	0	0	0	0	0	0	0	0	0	0	0	0	0	0	0	0
Arbutin	0	0	0	0	0	0	0	0	0	0	0	0	0	0	0	0	0	0	0	0	0	0	0	0	0	0	0	0	0	0	0	0	0	0	0	0	0	0	0	0	0	0	0	0	0	0	0	0	0
Others	0	0	0	0	0	0	0	0	0	0	0	0	0	0	0	0	0	0	0	0	0	0	0	0	0	0.000653755	0.000653755	0.00223846	0	0	0	0	0	0.00223846	0	0	0	0	0	0	0	0	0	0	0	0	0	0	0
4-Ethylguaiacol	0	0	0	0	0	0	0	0	0	0	0	0	0	0	0	0	0	0	0	0	0	0	0	0	0	0	0	0	0	0	0	0	0	0	0	0	0	0	0	0	0	0	0	0	0	0	0	0	0
3-Methylcatechol	0	0	0	0	0	0	0	0	0	0	0	0	0	0	0	0	0	0	0	0	0	0	0	0	0	0	0	3.85941e-05	0	0	0	0	0	0	0	0	0	0	0	0	0	0	0	0	0	0	0	0	0
4-Methylcatechol	0	0	0	0	0	0	0	0	0	0	0	0	0	0	0	0	0	0	0	0	0	0	0	0	0	0	0	0	0	0	0	0	0	0	0	0	0	0	0	0	0	0	0	0	0	0	0	0	0
4-Ethylcatechol	0	0	0	0	0	0	0	0	0	0	0	0	0	0	0	0	0	0	0	0	0	0	0	0	0	0	0	0.000231564	0	0	0	0	0	0	0	0	0	0	0	0	0	0	0	0	0	0	0	0	0
Guaiacol	0	0	0	0	0	0	0	0	0	0	0	0	0	0	0	0	0	0	0	0	0	0	0	0	0	0	0	0	0	0	0	0	0	0	0	0	0	0	0	0	0	0	0	0	0	0	0	0	0
4-Vinylguaiacol	0	0	0	0	0	0	0	0	0	0	0	0	0	0	0	0	0	0	0	0	0	0	0	0	0	0	0	0.0578911	0	0	0	0	0	0	0	0	0	0	0	0	0	0	0	0	0	0	0	0	0
Alkylmethoxyphenols	0	0	0	0	0	0	0	0	0	0	0	0	0	0	0	0	0	0	0	0	0	0	0	0	0	0	0	0.0581613	0	0	0	0	0	0.0581613	0	0	0	0	0	0	0	0	0	0	0	0	0	0	0
4-Vinylphenol	0	0	0	0	0	0	0	0	0	0	0	0	0	0	0	0	0	0	0	0	0	0	0	0	0	0	0	0.00174831	0	0	0	0	0	0	0	0	0	0	0	0	0	0	0	0	0	0	0	0	0
5-Heneicosenylresorcinol	0	0	0	0	0	0	0	0	0	0	0	0	0	0	0	0	0	0	0	0	0	0	0	0	0	0	0	0	0	0	0	0	0	0	0	0	0	0	0	0	0	0	0	0	0	0	0	0	0
5-Heneicosylresorcinol	0	0	0	0	0	0	0	0	0	0	0	0	0	0	0	0	0	0	0	0	0	0	0	0	0	0	0	0	0	0	0	0	0	0	0	0	0	0	0	0	0	0	0	0	0	0	0	0	0
5-Heptadecylresorcinol	0	0	0	0	0	0	0	0	0	0	0	0	0	0	0	0	0	0	0	0	0	0	0	0	0	0	0	0	0	0	0	0	0	0	0	0	0	0	0	0	0	0	0	0	0	0	0	0	0
5-Nonadecylresorcinol	0	0	0	0	0	0	0	0	0	0	0	0	0	0	0	0	0	0	0	0	0	0	0	0	0	0	0	0	0	0	0	0	0	0	0	0	0	0	0	0	0	0	0	0	0	0	0	0	0
5-Nonadecenylresorcinol	0	0	0	0	0	0	0	0	0	0	0	0	0	0	0	0	0	0	0	0	0	0	0	0	0	0	0	0	0	0	0	0	0	0	0	0	0	0	0	0	0	0	0	0	0	0	0	0	0
5-Pentacosenylresorcinol	0	0	0	0	0	0	0	0	0	0	0	0	0	0	0	0	0	0	0	0	0	0	0	0	0	0	0	0	0	0	0	0	0	0	0	0	0	0	0	0	0	0	0	0	0	0	0	0	0
5-Pentacosylresorcinol	0	0	0	0	0	0	0	0	0	0	0	0	0	0	0	0	0	0	0	0	0	0	0	0	0	0	0	0	0	0	0	0	0	0	0	0	0	0	0	0	0	0	0	0	0	0	0	0	0
5-Tricosenylresorcinol	0	0	0	0	0	0	0	0	0	0	0	0	0	0	0	0	0	0	0	0	0	0	0	0	0	0	0	0	0	0	0	0	0	0	0	0	0	0	0	0	0	0	0	0	0	0	0	0	0
5-Tricosylresorcinol	0	0	0	0	0	0	0	0	0	0	0	0	0	0	0	0	0	0	0	0	0	0	0	0	0	0	0	0	0	0	0	0	0	0	0	0	0	0	0	0	0	0	0	0	0	0	0	0	0
Alkylphenols	0	0	0	0	0	0	0	0	0	0	0	0	0	0	0	0	0	0	0	0	0	0	0	0	0	0	0	0.00174831	0	0	0	0	0	0.00174831	0	0	0	0	0	0	0	0	0	0	0	0	0	0	0
Syringaldehyde	0	0	0	0	0	0	0	0	0	0	0	0	0	0	0	0	0	0	0	0	0	0	0	0	0	0	0	0	0	0	0.000669352	0.0177249	0	0	0	0	0	0	0	0	0	0	0	0	0	0	0	0	0
Protocatechuic aldehyde	0	0	0	0	0	0	0	0	0	0	0	0	0	0	0	0	0	0	0	0	0	0	0	0	0	0	0	0	0	0	0	0.0013428	0.0026856	0	0	0	0	0	0	0	0	0	0	0	0	0	0	0	0
Vanillin	0	0	0	0	0	0	0	0	0	0	0	0	0	0	0	0	0	0	0	0	0	0	0	0	0	0	0	0.00771881	0.00240809	0	0.0013387	0	0	0	0	0	0	0	0	0	0	0	0	0	0	0	0	0	0
Hydroxybenzaldehydes	0	0	0	0	0	0	0	0	0	0	0	0	0	0	0	0	0	0	0	0	0	0	0	0	0	0	0	0.00771881	0.00240809	0	0.00200806	0.0190677	0.0026856	0.0338883	0	0	0	0	0	0	0	0	0	0	0	0	0	0	0
2,3-Dihydroxy-1-guaiacylpropanone	0	0	0	0	0	0	0	0	0	0	0	0	0	0	0	0	0	0	0	0	0	0	0	0	0	0	0	0.0013122	0	0	0	0	0	0	0	0	0	0	0	0	0	0	0	0	0	0	0	0	0
Hydroxybenzoketones	0	0	0	0	0	0	0	0	0	0	0	0	0	0	0	0	0	0	0	0	0	0	0	0	0	0	0	0.0013122	0	0	0	0	0	0.0013122	0	0	0	0	0	0	0	0	0	0	0	0	0	0	0
Ferulaldehyde	0	0	0	0	0	0	0	0	0	0	0	0	0	0	0	0	0	0	0	0	0	0	0	0	0	0	0	0	0.000109459	0	0	0	0	0	0	0	0	0	0	0	0	0	0	0	0	0	0	0	0
Sinapaldehyde	0	0	0	0	0	0	0	0	0	0	0	0	0	0	0	0	0	0	0	0	0	0	0	0	0	0	0	0	5.73564e-05	0	0	0	0	0	0	0	0	0	0	0	0	0	0	0	0	0	0	0	0
Hydroxycinnamaldehydes	0	0	0	0	0	0	0	0	0	0	0	0	0	0	0	0	0	0	0	0	0	0	0	0	0	0	0	0	0.000166815	0	0	0	0	0.000166815	0	0	0	0	0	0	0	0	0	0	0	0	0	0	0
Scopoletin	0	0	0	0	0	0	0	0	0	0	0	0	0	0	0	0	0	0	0	0	0	0	0	0	0	0	0	0	5.15551e-05	0	0	0	0	0	0	0	0	0	0	0	0	0	0	0	0	0	0	0	0
Esculetin	0	0	0	0	0	0	0	0	0	0	0	0	0	0	0	0	0	0	0	0	0	0	0	0	0	0	0	0	0.00120405	0	0	0	0	0	0	0	0	0	0	0	0	0	0	0	0	0	0	0	0
Umbelliferone	0	0	0	0	0	0	0	0	0	0	0	0	0	0	0	0	0	0	0	0	0	0	0	0	0	0	0	0.000644521	0	0	0	0	0	0	0	0	0	0	0	0	0	0	0	0	0	0	0	0	0
4-Hydroxycoumarin	0	0	0	0	0	0	0	0	0	0	0	0	0	0	0	0	0	0	0	0	0	0	0	0	0	0	0	0.0424535	0	0	0	0	0.00832535	0	0	0	0	0	0	0	0	0	0	0	0	0	0	0	0
Hydroxycoumarins	0	0	0	0	0	0	0	0	0	0	0	0	0	0	0	0	0	0	0	0	0	0	0	0	0	0	0	0.043098	0.0012556	0	0	0	0.00832535	0.0526789	0	0	0	0	0	0	0	0	0	0	0	0	0	0	0
Juglone	0	0	0	0	0	0	0	0	0	0	0	0	0	0	0	0	0	0	0	0	0	0	0	0	0	0	0	0	0	0.000849804	0	0	0	0	0	0	0	0	0	0	0	0	0	0	0	0	0	0	0
1,4-Naphtoquinone	0	0	0	0	0	0	0	0	0	0	0	0	0	0	0	0	0	0	0	0	0	0	0	0	0	0	0	0	0	0.000335449	0	0	0	0	0	0	0	0	0	0	0	0	0	0	0	0	0	0	0
Naphtoquinones	0	0	0	0	0	0	0	0	0	0	0	0	0	0	0	0	0	0	0	0	0	0	0	0	0	0	0	0	0	0.00118525	0	0	0	0.00118525	0	0	0	0	0	0	0	0	0	0	0	0	0	0	0
																											88.811							9.03109
[truncated: 39 more columns]
